# Supplementary material for: Two Subclasses of Differentially Expressed TPS1 Genes and Biochemically Active TPS1 Proteins May Contribute to Sugar Signalling in Kiwifruit Actinidia chinensis
Source: PLoS One. 2016 Dec 19;11(12):e0168075. doi: 10.1371/journal.pone.0168075 (PMC5167275; doi:10.1371/journal.pone.0168075)
Supplement: S1 Table — (XLSX) [file pone.0168075.s005.xlsx]

## Sheet: S1 Table
	S1 Table. Oligonucleotide primers used in this study.
	Purpose	Name	Sequence (5′-3′)
	Cloning in pURA3ΔNLS vector	URA3-Pvu2-fwd	TTACGCCAGCTGGCGAAAGGGG
		URA3-NLS-rev	GTTTGATTCGACCAAGCTTGGAGTTGATTGTATGC
		URA3-NLS- for	CAACTCCAAGCTTGGTCGAATCAAACAAGTTTGTAC
		URA3-Pvu2-rev	AATATCCAGCTGAACGGTCTGG
	Actinidia RT-qPCR	qAcTPS1.1-fwd	AAAGACCTCGTGGAACGTGCTA
		qAcTPS1.1-rev	AAAGGCCACAACGTCATCAGAC
		qAcTPS1.2-fwd	GCATGAGGGCTCATCAGTACTC
		qAcTPS1.2-rev	TAATGTGACAACATCGGTGGAT
		qAcTPS1.2a-fwd	CTTGCAGAGGCTTCGTCATC
		qAcTPS1.2a-rev	TGCTGCTCCTCGATTTCTCAG
		qAcTPS1.2b-fwd	CTTGCAGAAGCTTAGTCATT
		qAcTPS1.2b-rev	GGCCTCTTCTCAATTTCCCAA
		AcCO-fwd	ATCAGCTGGGGATTATGGACT
		AcCO-rev	ATCTGGAACAACGCTGACATC
		qPP2A-fwd	GCAGCACATAATTCCACAGG
		qPP2A-rev	TTTCTGAGCCCATAACAGGAG
		qACTIN-fwd	CCAAGGCCAACAGAGAGAAG
		qACTIN-rev	GACGGAGGATAGCATGAGGA
		qUBC9-fwd	CCATTTCCAAGGTGTTGCTT
		qUBC9-rev	TACTTGTTCCGGTCCGTCTT
		qEF1alpha-fwd	GCACTGTCATTGATGCTCCT
		qEF1alpha-rev	CCAGCTTCAAAACCACCAGT
	Nicotiana RT-qPCR	Niben101Scf03506g03001.1-fwd	GACTAGTAGGAGCAATGCTGTG
		Niben101Scf03506g03001.1-rev	CATAAGCATCACCAGCCTTGAC
		Niben101Scf01999g07010.1-fwd	CACGTGAATTGTGTGGAGGATG
		Niben101Scf01999g07010.1-rev	CTTGATCCGACTGTCTCAACTC
		Niben101Scf07244g00001.1-fwd	CGAGCTCAGATACAAGAAGGCG
		Niben101Scf07244g00001.1-rev	TACTAACTTGAGCTCCATGTCA
		Niben101Scf02406g04044.1-fwd	CTTGAGGAAAAGGTGGCAAGAC
		Niben101Scf02406g04044.1-rev	GAGTACCAAACTGGGTGTGTTC
		Niben101Scf05553g06001.1-fwd	GTCCTGGTGTATATGCAAAGGG
		Niben101Scf05553g06001.1-rev	GCATTGTAGCTTGCACCTGTAG
		Niben101Scf00963g04011.1-fwd	TCGAGTCCATCTCAATGACACC
		Niben101Scf00963g04011.1-rev	CTCTCGAAACCTAGGCTCTCAG
		Niben101Scf02858g02013.1-fwd	CTACACCTGTCAATCTTCGGGT
		Niben101Scf02858g02013.1-rev	GCAAGCGTCGGATAAGAGTCTA
		Niben101Scf00260g00003.1-fwd	GAGCACTACTTCGTGGAGATTC
		Niben101Scf00260g00003.1-rev	TCCCTCTTCTGGTACTCATCAG
		Niben101Scf00594g00001.1-fwd	TACATGGAGGATGTGGAGCTTG
		Niben101Scf00594g00001.1-rev	TTAGCCCATAAGGTCGTACCAC
		Niben101Scf05469g01002.1-fwd	CAAGGACAAAGTACCACAGCAG
		Niben101Scf05469g01002.1-rev	GATGAAGTAGAAGTACGGGCTG
		Niben101Scf02622g07001.1-fwd	CTCTCCGTGCCAGAATAAAACC
		Niben101Scf02622g07001.1-rev	CCACTGCCTCCATAGATGTACT
		Niben101Scf00815g00012.1-fwd	GCTAGTCTCTGCCACGAATAGA
		Niben101Scf00815g00012.1-rev	GCCACCATCTCTGTTCTCTAAC
		Niben101Scf01388g00004.1-fwd	GCTATGCATCGTCTACTGCTAG
		Niben101Scf01388g00004.1-rev	GAGCTTTTGAAAGATCTGGGGC
		Niben101Scf00282g00002.1-fwd	GAGAAGGTGAAACGCTGCATAC
		Niben101Scf00282g00002.1-rev	GACCAGGGAAAACATCATCAGG
		NbPP2A-fwd	GACCCTGATGTTGATGTTCGCT
		NbPP2A-rev	GAGGGATTTGAAGAGAGATTTC
		NbF-BOX-fwd	GGCACTCACAAACGTCTATTTC
		NbF-BOX-rev	ACCTGGGAGGCATCCTGCTTAT
		NbL23-fwd	AAGGATGCCGTGAAGAAGATGT
		NbL23-rev	GCATCGTAGTCAGGAGTCAACC
