# Supplementary material for: Two Subclasses of Differentially Expressed TPS1 Genes and Biochemically Active TPS1 Proteins May Contribute to Sugar Signalling in Kiwifruit Actinidia chinensis
Source: PLoS One. 2016 Dec 19;11(12):e0168075. doi: 10.1371/journal.pone.0168075 (PMC5167275; doi:10.1371/journal.pone.0168075)
Supplement: S2 Table — (XLSX) [file pone.0168075.s006.xlsx]

## Sheet: S2 Table
	S2 Table. Actinidia chinensis gene models with homology to genes involved in trehalose metabolism.
		Gene model	Arabidopsis top hit	Pseudochromosome	Annotation
	Class I TPSs	Achn139961	TPS1/At1g78580	Chr17	TPS1.1a
		N/A	TPS1/At1g78580	Unknown	TPS1.1b
		Achn104081	TPS1/At1g78580	Chr6	TPS1.2a
		Achn182041	TPS1/At1g78580	Chr19	TPS1.2b
	Class II TPSs	Achn084541	TPS5/At4g17770	Chr26
		Achn096461*	TPS5/At4g17770	Chr25
		Achn110161	TPS5/At4g17770	Chr7
		Achn230631	TPS6/At1g68020	Chr27
		Achn340101	TPS6/At1g68020	Unknown
		Achn341491*	TPS6/At1g68020	Chr22
		Achn125151	TPS7/At1g06410	Chr6
		Achn156701	TPS7/At1g06410	Chr18
		Achn182571	TPS7/At1g06410	Chr19
		Achn345721*	TPS7/At1g06410	Unknown
		Achn367601	TPS7/At1g06410	Unknown
		Achn053861	TPS9/At1g23870	Chr6
		Achn110171*	TPS9/At1g23870	Chr7
		Achn116801*	TPS9/At1g23870	Chr23
		Achn122851	TPS9/At1g23870	Chr29
		Achn144431	TPS9/At1g23870	Chr13
		Achn041891*	TPS10/At1g60140	Chr20
		Achn041901*	TPS10/At1g60140	Chr20
		Achn306601	TPS11/At2g18700	Unknown
	Class I TPPs	Achn081681	TPP2/TPPD/At1g35910	Unknown
		Achn093991	TPP2/TPPD/At1g35910	Chr1
		Achn171431	TPP2/TPPD/At1g35910	Chr9
		Achn319691	TPP7/TPPH/At4g39770	Chr24
	Class II TPPs	Achn011251	TPP9/TPPA/At5g51460	Chr18
		Achn143581	TPP9/TPPA/At5g51460	Chr13
		Achn145021	TPP9/TPPA/At5g51460	Chr13
		Achn249911	TPP9/TPPA/At5g51460	Chr2
		Achn266601	TPP9/TPPA/At5g51460	Chr21
		Achn353951	TPP9/TPPA/At5g51460	Chr3
	TRE	Achn273961	TRE1/At4g24040	Unknown
	* too short, hybrid or only short streches of homology
