# Supplementary material for: Two Subclasses of Differentially Expressed TPS1 Genes and Biochemically Active TPS1 Proteins May Contribute to Sugar Signalling in Kiwifruit Actinidia chinensis
Source: PLoS One. 2016 Dec 19;11(12):e0168075. doi: 10.1371/journal.pone.0168075 (PMC5167275; doi:10.1371/journal.pone.0168075)
Supplement: S3 Table — (XLSX) [file pone.0168075.s007.xlsx]

## Sheet: S3 Table
	S3 Table. Actinidia ESTs with homology to TPS genes.
	TPS class	Actinidia EST #	Actinidia species	Arabidopsis top hit	Gene model top hit	Tissue	Annotation
	Class I	322214	A. chinensis	TPS1/At1g78580	Achn139961	young leaf	TPS1.1a
		48509	A. deliciosa	TPS1/At1g78580	Achn139961	developing shoot buds	TPS1.1a
		274685	A. chinensis	TPS1/At1g78580	Achn139961	developing shoot buds	TPS1.1b
		16996	A. deliciosa	TPS1/At1g78580	Achn182041	small fruit 13DPP	TPS1.2b
		17097	A. deliciosa	TPS1/At1g78580	Achn182041	small fruit 13DPP	TPS1.2b
		17395	A. deliciosa	TPS1/At1g78580	Achn182041	small fruit 13DPP	TPS1.2b
	Class II	168835	A. eriantha	TPS5/At4g17770	Achn084541	young fruit
		32389	A. eriantha	TPS5/At4g17770	Achn084541	young fruit
		33987	A. eriantha	TPS5/At4g17770	Achn096461	young fruit
		17014	A. deliciosa	TPS6/At1g68020	Achn230631	small fruit 13DPP
		17457	A. deliciosa	TPS6/At1g68020	Achn230631	small fruit 13DPP
		235846	A. deliciosa	TPS6/At1g68020	Achn230631	developing shoot buds
		268996	A. chinensis	TPS6/At1g68020	Achn340101	active meristems
		56429	A. deliciosa	TPS6/At1g68020	Achn230631	developing shoot buds
		204657	A. deliciosa	TPS7/At1g06410	Achn367601	dormant buds
		230730	A. deliciosa	TPS7/At1g06410	Achn156701	dormant buds
		235734	A. deliciosa	TPS7/At1g06410	Achn182571	developing shoot buds
		285349	A. polygama	TPS7/At1g06410	Achn182571	petal
		285634	A. polygama	TPS7/At1g06410	Achn156701	petal
		306070	A. chinensis	TPS7/At1g06410	Achn345721	active meristems
		42126	A. eriantha	TPS7/At1g06410	Achn156701	young fruit
		206694	A. deliciosa	TPS7/At1g06410	Achn156701	dormant buds
		101963	A. deliciosa	TPS9/At1g23870	Achn122851	ripe fruit
		241202	A. chinensis	TPS9/At1g23870	Achn053861	ripe fruit
		305937	A. chinensis	TPS9/At1g23870	Achn053861	active meristems
		167663	A. eriantha	TPS10/At1g60140	Achn122851	young fruit
		240630	A. chinensis	TPS11/At2g18700	Achn306601	ripe fruit
		DPP, days post pollination
