# Supplementary material for: Two Subclasses of Differentially Expressed TPS1 Genes and Biochemically Active TPS1 Proteins May Contribute to Sugar Signalling in Kiwifruit Actinidia chinensis
Source: PLoS One. 2016 Dec 19;11(12):e0168075. doi: 10.1371/journal.pone.0168075 (PMC5167275; doi:10.1371/journal.pone.0168075)
Supplement: S4 Table — (XLSX) [file pone.0168075.s008.xlsx]

## Sheet: S4 Table
	S4 Table. RNA-seq workflow
	Library	GFP-T1A_R1	GFP-T1B_R1	GFP-T1C_R1	TPS2-T1A_R1	TPS2-T1B_R1	TPS2-T1C_R1	GFP-T3A_R1	GFP-T3B_R1	GFP-T3C_R1	TPS2-T3A_R1	TPS2-T3B_R1	TPS2-T3C_R1
	Raw library size (bp)	34120206	35938674	31251387	33731243	30726265	35098822	35108889	32847615	32729278	33704864	32883619	28277533
	Processed/ cleaned up library size (bp)	33158439	34933127	30362126	32759329	29895583	34155884	34152218	32020346	31853263	32927276	32124418	27608067
	-% of reads removed	2.81876	2.79795	2.84551	2.88135	2.70349	2.68652	2.72487	2.51851	2.67655	2.30705	2.30875	2.36748
	-% of reads remaining	97.1812	97.202	97.1545	97.1187	97.2965	97.3135	97.2751	97.4815	97.3235	97.693	97.6912	97.6325
	Bowtie2 mapping to Agrobacterium tumefaciencs C68
	% paired reads	100	100	100	100	100	100	100	100	100	100	100	100
	-aligned condordantly 0 times	33143300 (99.95%)	34915142 (99.95%)	30328998 (99.89%)	32707806 (99.84%)	29869228 (99.91%)	34124546 (99.91%)	34131493 (99.94%)	32004611 (99.95%)	31838388 (99.95%)	32912627 (99.96%)	32105954 (99.94%)	27591425 (99.94%)
	-aligned condordantly exactly 1 time	1210 (0.00%)	1928 (0.01%)	1924 (0.01%)	2704 (0.01%)	1421 (0.00%)	1893 (0.01%)	3161 (0.01%)	2971 (0.01%)	2544 (0.01%)	2307 (0.01%)	2068 (0.01%)	2498 (0.01%)
	-aligned condorantly >1 time	13929 (0.04%)	16057 (0.05%)	31204 (0.10%)	48819 (0.15%)	24934 (0.08%)	29445 (0.09%)	17564 (0.05%)	12764 (0.04%)	12331 (0.04%)	12342 (0.04%)	16396 (0.05%)	14144 (0.05%)
	-aligned condordantly 0 times, of these:	33143300 (99.95%)	34915142 (99.95%)	30328998 (99.89%)	32707806 (99.84%)	29869228 (99.91%)	34124546 (99.91%)	34131493 (99.94%)	32004611 (99.95%)	31838388 (99.95%)	32912627 (99.96%)	32105954 (99.94%)	27591425 (99.94%)
	-aligned discordantly 1 time	29 (0.00%)	40 (0.00%)	33 (0.00%)	53 (0.00%)	28 (0.00%)	41 (0.00%)	85 (0.00%)	56 (0.00%)	42 (0.00%)	58 (0.00%)	48 (0.00%)	45 (0.00%)
	pairs aligned 0 times concordantly or discordantly; of these:	33143271	34915102	30328965	32707753	29869200	34124505	34131408	32004555	31838346	32912569	32105906	27591380
	mates make up the pairs; of these:	66286542	69830204	60657930	65415506	59738400	68249010	68262816	64009110	63676692	65825138	64211812	55182760
	-aligned 0 times	66272898 (99.98%)	69818583 (99.98%)	60622622 (99.94%)	65393531 (99.97%)	59726668 (99.98%)	68238493 (99.98%)	68249513 (99.98%)	63998157 (99.98%)	63667602 (99.99%)	65817963 (99.99%)	64201533 (99.98%)	55174872 (99.99%)
	-aligned exactly 1 time	133 (0.00%)	233 (0.00%)	148 (0.00%)	181 (0.00%)	104 (0.00%)	128 (0.00%)	471 (0.00%)	429 (0.00%)	485 (0.00%)	277 (0.00%)	239 (0.00%)	293 (0.00%)
	-aligned >1 times	13511 (0.02%)	11388 (0.02%)	35160 (0.06%)	21794 (0.03%)	11628 (0.02%)	10389 (0.02%)	12832 (0.02%)	10524 (0.02%)	8605 (0.01%)	6898 (0.01%)	10040 (0.02%)	7595 (0.01%)
	Overall alignment rate %	0.07	0.07	0.17	0.19	0.11	0.11	0.08	0.07	0.06	0.06	0.07	0.07
	Bowtie2 mapping to Nictotiana benthamiana v1.0.1 transcriptome
	% paired reads	100	100	100	100	100	100	100	100	100	100	100	100
	-aligned condordantly 0 times	6144675 (18.55%)	6425290 (18.41%)	6546179 (21.61%)	6406859 (19.60%)	5340548 (17.89%)	6104560 (17.89%)	9453839 (27.71%)	7459775 (23.32%)	8508083 (26.73%)	5819627 (17.69%)	5733955 (17.86%)	5086617 (18.44%)
	-aligned condordantly exactly 1 time	6216882 (18.77%)	6597270 (18.90%)	5537940 (18.28%)	6397360 (19.57%)	5740007 (19.22%)	6536593 (19.16%)	5971352 (17.50%)	6150289 (19.22%)	5618453 (17.65%)	6376338 (19.38%)	6167209 (19.21%)	5519682 (20.01%)
	-aligned condorantly >1 time	20768490 (62.69%)	21881327 (62.69%)	18210750 (60.11%)	19882892 (60.83%)	18777518 (62.89%)	21473676 (62.95%)	18693395 (54.79%)	18383999 (57.46%)	17703027 (55.62%)	20709753 (62.94%)	20194946 (62.92%)	16977484 (61.55%)
	-aligned condordantly 0 times, of these:	6144675 (18.55%)	6425290 (18.41%)	6546179 (21.61%)	6406859 (19.60%)	5340548 (17.89%)	6104560 (17.89%)	9453839 (27.71%)	7459775 (23.32%)	8508083 (26.73%)	5819627 (17.69%)	5733955 (17.86%)	5086617 (18.44%)
	-aligned discordantly 1 time	177863 (2.89%)	176075 (2.74%)	179600 (2.74%)	189371 (2.96%)	162237 (3.04%)	198734 (3.26%)	162877 (1.72%)	171843 (2.30%)	144149 (1.69%)	83761 (3.16%)	180255 (3.14%)	129586 (2.55%)
	pairs aligned 0 times concordantly or discordantly; of these:	5966812	6249215	6366579	6217488	5178311	5905826	9290962	7287932	8363934	5635866	5553700	4957031
	mates make up the pairs; of these:	11933624	12498430	12733158	12434976	10356622	11811652	18581924	14575864	16727868	11271732	11107400	9914062
	-aligned 0 times	8991288 (75.34%)	9482553 (75.87%)	9978670 (78.37%)	9447225 (75.97%)	7756408 (74.89%)	8762530 (74.19%)	15943014 (85.80%)	11923977 (81.81%)	14284224 (85.39%)	8321144 (73.82%)	8268420 (74.44%)	7484911 (75.50%)
	-aligned exactly 1 time	891498 (7.47%)	939165 (7.51%)	852542 (6.70%)	942108 (7.58%)	793212 (7.66%)	889826 (7.53%)	851504 (4.58%)	859220 (5.89%)	795800 (4.76%)	890786 (7.90%)	850879 (7.66%)	823076 (8.30%)
	-aligned >1 times	2050838 (17.19%)	2076712 (16.62%)	1901946 (14.94%)	2045643 (16.45%)	1807002 (17.45%)	2159296 (18.28%)	1787406 (9.62%)	1792667 (12.30%)	1647844 (9.85%)	2059802 (18.27%)	1988101 (17.90%)	1606075 (16.20%)
	Overall alignment rate %	86.43	86.42	83.53	85.5	87.01	87.16	76.64	81.37	77.56	87.36	87.12	86.43
