# Supplementary material for: Two Subclasses of Differentially Expressed TPS1 Genes and Biochemically Active TPS1 Proteins May Contribute to Sugar Signalling in Kiwifruit Actinidia chinensis
Source: PLoS One. 2016 Dec 19;11(12):e0168075. doi: 10.1371/journal.pone.0168075 (PMC5167275; doi:10.1371/journal.pone.0168075)
Supplement: S5 Table — (XLSX) [file pone.0168075.s009.xlsx]

## Sheet: T1 DEGs
	S5 Table.Statistically significant differentially expressed genes one day post infiltration. baseMean, the average of the normalized count values, dividing by size factors, taken over all samples in the DESeqDataSet; log2Fold Change, change in gene expression; lfcSE, the standard error estimate for the log2 fold change estimate; pvalue, the probability that a fold change at least as strong as the…
	ID	Description	baseMean	log2FoldChange	lfcSE	stat	pvalue	padj
	Niben101Scf01999g07010.1	emb|CDY63745.1| *-*- BnaC05g07770D [Brassica napus] IPR010410 (Protein of unknown function DUF1005)	112.337	1.83736	0.262212	7.00716	2.43e-12	3.89e-08
	Niben101Scf01759g00001.1	AT3G45210.1 *-*- Protein of unknown function, DUF584 LENGTH=148 IPR007608 (Senescence regulator S40)	91.6294	1.55897	0.239011	6.5226	6.91e-11	4.05e-07
	Niben101Scf04053g01007.1	emb|CDY63745.1| *-*- BnaC05g07770D [Brassica napus] IPR010410 (Protein of unknown function DUF1005)	290.125	1.50971	0.245293	6.15475	7.52e-10	2.79e-06
	Niben101Scf02537g05004.1	sp|Q9ZPE7|EXO_ARATH *-*- Protein EXORDIUM IPR006766 (Phosphate-induced protein 1)	149.334	1.46113	0.25809	5.66131	1.5e-08	3.65e-05
	Niben101Scf02537g06002.1	sp|Q9ZPE7|EXO_ARATH *-*- Protein EXORDIUM IPR006766 (Phosphate-induced protein 1)	76.8741	1.33276	0.247286	5.38955	7.06e-08	0.000131339
	Niben101Scf01911g03001.1	AT5G60680.1 *-*- Protein of unknown function, DUF584 LENGTH=163 IPR007608 (Senescence regulator S40)	94.5266	1.29525	0.195647	6.62035	3.58e-11	3.78e-07
	Niben101Scf00953g04020.1	emb|CDY63745.1| *-*- BnaC05g07770D [Brassica napus] IPR010410 (Protein of unknown function DUF1005)	180.576	1.21707	0.224759	5.41502	6.13e-08	0.000121071
	Niben101Scf00995g00005.1	AT5G60680.1 *-*- Protein of unknown function, DUF584 LENGTH=163 IPR007608 (Senescence regulator S40)	138.094	1.20723	0.186201	6.48349	8.96e-11	4.05e-07
	Niben101Scf02063g02015.1	sp|P10967|ACCH3_SOLLC *-*- 1-aminocyclopropane-1-carboxylate oxidase homolog IPR026992 (Non-haem dioxygenase N-terminal domain), IPR027443 (Isopenicillin N synthase-like)	17.0222	1.19845	0.25824	4.64086	3.47e-06	0.00296425
	Niben101Scf09960g00001.1	AT4G12690.1 *-*- Plant protein of unknown function (DUF868) LENGTH=285 IPR008586 (Protein of unknown function DUF868, plant)	69.6509	1.16638	0.226697	5.1451	2.67e-07	0.000367487
	Niben101Scf01374g15011.1	ref|NP_001047761.1| *-*- product [Oryza sativa Japonica Group]	39.1097	1.16421	0.235407	4.94554	7.59e-07	0.000800121
	Niben101Ctg08008g00002.1	AT1G29500.1 *-*- SAUR-like auxin-responsive protein family LENGTH=135 IPR003676 (Auxin-induced protein, ARG7)	20.9064	1.1489	0.25215	4.5564	5.2e-06	0.00404168
	Niben101Scf07663g00007.1	ref|XP_002510814.1| *-*- conserved hypothetical protein [Ricinus communis] gb|EEF51416.1| conserved hypothetical protein [Ricinus communis]	23.6951	1.13691	0.253771	4.48006	7.46e-06	0.00491434
	Niben101Scf07681g02008.1	AT2G27080.1 *-*- Late embryogenesis abundant (LEA) hydroxyproline-rich glycoprotein family LENGTH=260 IPR004864 (Late embryogenesis abundant protein, LEA-14)	27.3733	1.11689	0.257081	4.3445	1.4e-05	0.00747906
	Niben101Scf10650g02002.1	ref|WP_006608805.1| --*- membrane protein [Mycoplasma columbinum] gb|EGV00192.1| hypothetical protein MCSF7_02001 [Mycoplasma columbinum SF7]	15.465	1.10326	0.261815	4.21389	2.51e-05	0.0111756
	Niben101Scf01669g00001.1	sp|Q8R2P1|KLH25_MOUSE *-*- Kelch-like protein 25 IPR001810 (F-box domain), IPR015916 (Galactose oxidase, beta-propeller) GO:0005515 (protein binding)	683.46	1.08721	0.167151	6.50435	7.8e-11	4.05e-07
	Niben101Scf13002g02004.1	sp|Q6DFF7|KLH25_XENLA *-*- Kelch-like protein 25 IPR001810 (F-box domain), IPR015916 (Galactose oxidase, beta-propeller) GO:0005515 (protein binding)	367.267	1.06967	0.174038	6.14619	7.94e-10	2.79e-06
	Niben101Scf01640g00002.1	emb|CDX85458.1| *-*- BnaA02g03550D [Brassica napus] IPR025322 (Protein of unknown function DUF4228, plant)	19.2558	1.06656	0.258492	4.12608	3.69e-05	0.0143783
	Niben101Scf05553g06001.1	sp|Q9ZPE7|EXO_ARATH *-*- Protein EXORDIUM IPR006766 (Phosphate-induced protein 1)	379.523	1.06139	0.2469	4.29886	1.72e-05	0.00818993
	Niben101Scf10650g02017.1	ref|NP_001047761.1| *-*- product [Oryza sativa Japonica Group]	26.6088	1.05126	0.244893	4.29273	1.76e-05	0.00820447
	Niben101Scf00726g02003.1	AT4G34980.1 *-** subtilisin-like serine protease 2 LENGTH=764 IPR015500 (Peptidase S8, subtilisin-related) GO:0004252 (serine-type endopeptidase activity), GO:0006508 (proteolysis)	48.7422	1.04435	0.232161	4.49839	6.85e-06	0.00470522
	Niben101Scf08249g02004.1	sp|O80341|EF102_ARATH *-** Ethylene-responsive transcription factor 5 IPR016177 (DNA-binding domain) GO:0003677 (DNA binding), GO:0003700 (sequence-specific DNA binding transcription factor activity), GO:0006355 (regulation of transcription, DNA-templated)	37.889	1.03174	0.250494	4.11881	3.81e-05	0.0143783
	Niben101Scf00454g02008.1	sp|O80341|EF102_ARATH *-** Ethylene-responsive transcription factor 5 IPR016177 (DNA-binding domain) GO:0003677 (DNA binding), GO:0003700 (sequence-specific DNA binding transcription factor activity), GO:0006355 (regulation of transcription, DNA-templated)	29.2314	1.02798	0.249743	4.11615	3.85e-05	0.0143783
	Niben101Scf01738g05005.1	emb|CDY53096.1| *-*- BnaCnng24260D [Brassica napus]	48.7077	1.01973	0.193691	5.26471	1.4e-07	0.000246584
	Niben101Scf07244g00001.1	sp|Q38857|XTH22_ARATH *-** Xyloglucan endotransglucosylase/hydrolase protein 22 IPR008264 (Beta-glucanase), IPR013320 (Concanavalin A-like lectin/glucanase domain), IPR016455 (Xyloglucan endotransglucosylase/hydrolase) GO:0004553 (hydrolase activity, hydrolyzing O-glycosyl compounds), GO:0005618 (cell wall), GO:0005975 (carbohydrate metabolic process), GO:0006073 (cellular glucan metabolic proces…	64.2824	1.00586	0.254215	3.95671	7.6e-05	0.0245115
	Niben101Scf02537g05005.1	sp|Q9ZPE7|EXO_ARATH *-*- Protein EXORDIUM IPR006766 (Phosphate-induced protein 1)	92.9001	0.993167	0.239687	4.1436	3.42e-05	0.013856
	Niben101Scf03240g01008.1	AT1G66180.1 *-*- Eukaryotic aspartyl protease family protein LENGTH=430 IPR001461 (Aspartic peptidase), IPR021109 (Aspartic peptidase domain) GO:0004190 (aspartic-type endopeptidase activity), GO:0006508 (proteolysis)	216.079	0.97777	0.219844	4.44756	8.69e-06	0.00528241
	Niben101Scf01494g15009.1	AT1G24130.1 *-*- Transducin/WD40 repeat-like superfamily protein LENGTH=415 IPR015943 (WD40/YVTN repeat-like-containing domain), IPR020472 (G-protein beta WD-40 repeat) GO:0005515 (protein binding)	144.565	0.95344	0.207202	4.6015	4.19e-06	0.00339987
	Niben101Scf10767g03010.1	sp|Q6K7E6|ERF1_ORYSJ *-** Ethylene-responsive transcription factor 1 IPR015300 (DNA-binding pseudobarrel domain), IPR016177 (DNA-binding domain) GO:0003677 (DNA binding), GO:0003700 (sequence-specific DNA binding transcription factor activity), GO:0006355 (regulation of transcription, DNA-templated)	32.6249	0.946891	0.248409	3.81182	0.000137948	0.0392854
	Niben101Scf02303g00022.1	AT2G39380.1 *-** exocyst subunit exo70 family protein H2 LENGTH=637 IPR004140 (Exocyst complex protein Exo70), IPR016159 (Cullin repeat-like-containing domain) GO:0000145 (exocyst), GO:0006887 (exocytosis)	56.4193	0.934669	0.238884	3.91265	9.13e-05	0.028292
	Niben101Scf02858g02013.1	AT3G60390.1 *-*- homeobox-leucine zipper protein 3 LENGTH=315 IPR003106 (Leucine zipper, homeobox-associated), IPR006712 (HD-ZIP protein, N-terminal), IPR009057 (Homeodomain-like) GO:0003677 (DNA binding), GO:0003700 (sequence-specific DNA binding transcription factor activity), GO:0005634 (nucleus), GO:0006355 (regulation of transcription, DNA-templated), GO:0043565 (sequence-specific DNA bindin…	223.337	0.91327	0.157309	5.80559	6.41e-09	2.03e-05
	Niben101Scf02763g05012.1	sp|P43508|CPR4_CAEEL *-** Cathepsin B-like cysteine proteinase 4 IPR013128 (Peptidase C1A), IPR025660 (Cysteine peptidase, histidine active site), IPR025661 (Cysteine peptidase, asparagine active site) GO:0006508 (proteolysis), GO:0008234 (cysteine-type peptidase activity)	400.978	0.909782	0.159415	5.70699	1.15e-08	3.03e-05
	Niben101Scf02971g02001.1	ref|XP_007022137.1| --*- Heat stress transcription factor B-4b, putative [Theobroma cacao] gb|EOY13662.1| Heat stress transcription factor B-4b, putative [Theobroma cacao]	116.486	0.863633	0.173567	4.97578	6.5e-07	0.000708365
	Niben101Scf07019g00004.1	sp|Q1QSX1|DNAJ_CHRSD *-*- Chaperone protein DnaJ IPR001623 (DnaJ domain)	229.48	0.8505	0.2108	4.03462	5.47e-05	0.0194249
	Niben101Scf15543g01002.1	sp|Q9FN11|LBD37_ARATH *-*- LOB domain-containing protein 37 IPR004883 (Lateral organ boundaries, LOB)	58.9902	0.844974	0.202948	4.1635	3.13e-05	0.0131877
	Niben101Scf03143g06001.1	dbj|BAB13710.1| *-*- elicitor resposible protein [Nicotiana tabacum] gb|AAS55699.1| TCIP [Nicotiana tabacum]	3505.52	0.838176	0.178945	4.68398	2.81e-06	0.00254112
	Niben101Scf04610g06002.1	ref|WP_026256507.1| *-** methyltransferase [Mycobacterium sp. 155] IPR007213 (Leucine carboxyl methyltransferase), IPR029063 (S-adenosyl-L-methionine-dependent methyltransferase) GO:0008168 (methyltransferase activity), GO:0032259 (methylation)	138.159	0.809528	0.156552	5.17099	2.33e-07	0.000350515
	Niben101Scf03460g06004.1	AT5G11090.1 *-*- serine-rich protein-related LENGTH=217	162.715	0.799229	0.162135	4.9294	8.25e-07	0.000841074
	Niben101Scf04082g02014.1	sp|Q4V7B8|RNF44_RAT *-*- RING finger protein 44 IPR013083 (Zinc finger, RING/FYVE/PHD-type) GO:0005515 (protein binding), GO:0008270 (zinc ion binding)	115.068	0.798646	0.176892	4.51487	6.34e-06	0.00445054
	Niben101Scf00872g03005.1	sp|Q40477|ERF4_TOBAC *-** Ethylene-responsive transcription factor 4 IPR015300 (DNA-binding pseudobarrel domain), IPR016177 (DNA-binding domain) GO:0003677 (DNA binding), GO:0003700 (sequence-specific DNA binding transcription factor activity), GO:0006355 (regulation of transcription, DNA-templated)	124.291	0.796385	0.199244	3.99704	6.41e-05	0.0215689
	Niben101Scf06228g02005.1	sp|P25792|CYSP_SCHMA *-** Cathepsin B-like cysteine proteinase IPR013128 (Peptidase C1A), IPR025661 (Cysteine peptidase, asparagine active site) GO:0006508 (proteolysis), GO:0008234 (cysteine-type peptidase activity)	361.007	0.795386	0.156128	5.09444	3.5e-07	0.000442277
	Niben101Scf02243g06019.1	sp|Q9F234|AGL2_BACTQ *-*- Alpha-glucosidase 2 IPR000322 (Glycoside hydrolase family 31), IPR011013 (Galactose mutarotase-like domain) GO:0003824 (catalytic activity), GO:0004553 (hydrolase activity, hydrolyzing O-glycosyl compounds), GO:0005975 (carbohydrate metabolic process), GO:0030246 (carbohydrate binding)	99.3238	0.788461	0.198244	3.97722	6.97e-05	0.0227228
	Niben101Scf00135g03007.1	AT4G38840.1 *-*- SAUR-like auxin-responsive protein family LENGTH=99 IPR003676 (Auxin-induced protein, ARG7)	66.9495	0.787863	0.189897	4.1489	3.34e-05	0.0137152
	Niben101Scf00963g04011.1	ref|XP_002512326.1| *-*- conserved hypothetical protein [Ricinus communis] gb|EEF49778.1| conserved hypothetical protein [Ricinus communis] IPR021410 (The fantastic four family)	605.39	0.785042	0.11206	7.00558	2.46e-12	3.89e-08
	Niben101Scf01002g01001.1	AT3G58120.1 *-*- Basic-leucine zipper (bZIP) transcription factor family protein LENGTH=329	182.974	0.779912	0.180015	4.33248	1.47e-05	0.00764039
	Niben101Scf03506g03001.1	sp|Q9SSE5|COL9_ARATH *-** Zinc finger protein CONSTANS-LIKE 9 IPR000315 (Zinc finger, B-box), IPR010402 (CCT domain) GO:0005515 (protein binding), GO:0005622 (intracellular), GO:0008270 (zinc ion binding)	121.197	0.77831	0.187055	4.16085	3.17e-05	0.0131877
	Niben101Scf14755g00001.1	AT5G14470.1 *-*- GHMP kinase family protein LENGTH=366 IPR013750 (GHMP kinase, C-terminal domain), IPR020568 (Ribosomal protein S5 domain 2-type fold)	86.167	0.7782	0.20077	3.87608	0.000106153	0.0319582
	Niben101Scf37335g00005.1	sp|Q9SN74|BH047_ARATH *-*- Transcription factor bHLH47 IPR011598 (Myc-type, basic helix-loop-helix (bHLH) domain) GO:0046983 (protein dimerization activity)	114.468	0.752352	0.173489	4.3366	1.45e-05	0.00762363
	Niben101Scf02783g01002.1	AT5G04820.1 *-*- ovate family protein 13 LENGTH=260 IPR006458 (Ovate protein family, C-terminal)	111.179	0.74297	0.159586	4.65562	3.23e-06	0.00283625
	Niben101Scf03113g01012.1	sp|Q93ZB9|FACR3_ARATH *-** Fatty acyl-CoA reductase 3 IPR016040 (NAD(P)-binding domain), IPR026055 (Fatty acyl-CoA reductase) GO:0080019 (fatty-acyl-CoA reductase (alcohol-forming) activity)	74.3994	0.738131	0.186999	3.94725	7.91e-05	0.0249898
	Niben101Scf03254g13005.1	sp|A4XKA5|DNAJ_CALS8 *-*- Chaperone protein DnaJ IPR001623 (DnaJ domain)	121.907	0.735312	0.183187	4.014	5.97e-05	0.020738
	Niben101Scf01495g01001.1	sp|P81391|MYB05_ANTMA *-*- Myb-related protein 305 IPR009057 (Homeodomain-like) GO:0003677 (DNA binding), GO:0003682 (chromatin binding)	165.937	0.725746	0.170624	4.25348	2.1e-05	0.00964261
	Niben101Scf15049g00021.1	AT3G54390.1 *-*- sequence-specific DNA binding transcription factors LENGTH=296	204.079	0.721537	0.162069	4.45204	8.51e-06	0.00528241
	Niben101Scf09140g01006.1	sp|Q04609|FOLH1_HUMAN *-*- Glutamate carboxypeptidase 2 IPR007365 (Transferrin receptor-like, dimerisation domain), IPR007484 (Peptidase M28)	616.184	0.685489	0.156121	4.39076	1.13e-05	0.00637598
	Niben101Scf07073g03008.1	AT4G37900.1 *-*- Protein of unknown function (duplicated DUF1399) LENGTH=787	122.722	0.685289	0.182968	3.7454	0.000180108	0.0470528
	Niben101Scf02625g05002.1	ref|XP_003601184.1| --*- Phloem specific protein [Medicago truncatula] gb|AES71435.1| phloem specific protein [Medicago truncatula]	1467.18	0.683354	0.165405	4.1314	3.61e-05	0.0142469
	Niben101Scf02406g04044.1	gb|AER28834.1| *-*- COSII_At2g15890-like protein [Solanum volubile]	469.192	0.68072	0.149787	4.54459	5.5e-06	0.00404168
	Niben101Scf07147g01016.1	sp|O23310|NFYB3_ARATH *-** Nuclear transcription factor Y subunit B-3 IPR009072 (Histone-fold) GO:0005622 (intracellular), GO:0005634 (nucleus), GO:0006355 (regulation of transcription, DNA-templated), GO:0043565 (sequence-specific DNA binding), GO:0046982 (protein heterodimerization activity)	209.332	0.666372	0.129468	5.14701	2.65e-07	0.000367487
	Niben101Scf01555g04002.1	sp|Q66HG1|DMTF1_RAT --** Cyclin-D-binding Myb-like transcription factor 1 IPR009057 (Homeodomain-like) GO:0003677 (DNA binding), GO:0003682 (chromatin binding)	248.609	0.64641	0.149642	4.31972	1.56e-05	0.00793436
	Niben101Scf00577g12010.1	sp|Q8RWD0|COL16_ARATH *-** Zinc finger protein CONSTANS-LIKE 16 IPR000315 (Zinc finger, B-box), IPR010402 (CCT domain) GO:0005515 (protein binding), GO:0005622 (intracellular), GO:0008270 (zinc ion binding)	91.911	0.640454	0.169555	3.77727	0.00015856	0.0439669
	Niben101Scf00133g01004.1	gb|ABD66596.1| *-** iron-binding protein [Pyrus pyrifolia] IPR001519 (Ferritin), IPR008331 (Ferritin/DPS protein domain), IPR009078 (Ferritin-like superfamily) GO:0006826 (iron ion transport), GO:0006879 (cellular iron ion homeostasis), GO:0008199 (ferric iron binding)	3045.93	0.638059	0.140542	4.53999	5.63e-06	0.00404168
	Niben101Scf02915g04003.1	sp|Q93VJ4|BEE2_ARATH *-*- Transcription factor BEE 2 IPR011598 (Myc-type, basic helix-loop-helix (bHLH) domain) GO:0046983 (protein dimerization activity)	169.881	0.633562	0.16732	3.78652	0.000152773	0.0427374
	Niben101Scf08341g10005.1	AT3G24520.1 *-** heat shock transcription factor C1 LENGTH=330 IPR011991 (Winged helix-turn-helix DNA-binding domain), IPR027725 (Heat shock transcription factor family) GO:0003700 (sequence-specific DNA binding transcription factor activity), GO:0005634 (nucleus), GO:0006355 (regulation of transcription, DNA-templated), GO:0009408 (response to heat), GO:0043565 (sequence-specific DNA binding)	419.174	0.622322	0.112335	5.53985	3.03e-08	6.84e-05
	Niben101Scf07170g02006.1	sp|Q7G8Y5|GRXC1_ORYSJ *-*- Glutaredoxin-C1 IPR011905 (Glutaredoxin-like, plant II), IPR012336 (Thioredoxin-like fold) GO:0009055 (electron carrier activity), GO:0015035 (protein disulfide oxidoreductase activity), GO:0045454 (cell redox homeostasis)	295.467	0.604166	0.160552	3.76305	0.000167851	0.0461385
	Niben101Scf11401g00004.1	AT5G07990.1 *-*- Cytochrome P450 superfamily protein LENGTH=513 IPR001128 (Cytochrome P450) GO:0005506 (iron ion binding), GO:0016705 (oxidoreductase activity, acting on paired donors, with incorporation or reduction of molecular oxygen), GO:0020037 (heme binding), GO:0055114 (oxidation-reduction process)	220.359	0.6036	0.156018	3.86877	0.000109384	0.0326202
	Niben101Scf02952g00008.1	sp|O24146|4CL2_TOBAC *-*- 4-coumarate--CoA ligase 2 IPR000873 (AMP-dependent synthetase/ligase), IPR025110 (AMP-binding enzyme C-terminal domain) GO:0003824 (catalytic activity), GO:0008152 (metabolic process)	119.625	0.598384	0.150351	3.97991	6.89e-05	0.0227228
	Niben101Scf02720g10006.1	AT3G48240.1 *-*- Octicosapeptide/Phox/Bem1p family protein LENGTH=180 IPR000270 (Phox/Bem1p) GO:0005515 (protein binding)	159.573	0.592765	0.147962	4.00619	6.17e-05	0.0210822
	Niben101Scf01198g02006.1	sp|Q4KM86|GGACT_RAT *-*- Gamma-glutamylaminecyclotransferase IPR013024 (Butirosin biosynthesis, BtrG-like)	208.013	0.587654	0.140357	4.18685	2.83e-05	0.0122819
	Niben101Scf05035g01002.1	sp|Q5RJY4|DRS7B_RAT *-** Dehydrogenase/reductase SDR family member 7B IPR002347 (Glucose/ribitol dehydrogenase) GO:0008152 (metabolic process), GO:0016491 (oxidoreductase activity)	541.039	0.587509	0.136744	4.29641	1.74e-05	0.00818993
	Niben101Scf20787g00014.1	tpg|DAA48790.1| *-*- TPA: MTD1 [Zea mays]	146.247	0.584201	0.156293	3.73785	0.0001856	0.0476993
	Niben101Scf00594g00001.1	sp|Q9FVN0|AMT13_SOLLC *-** Ammonium transporter 1 member 3 IPR001905 (Ammonium transporter), IPR029020 (Ammonium/urea transporter) GO:0008519 (ammonium transmembrane transporter activity), GO:0015696 (ammonium transport), GO:0016020 (membrane), GO:0072488 (ammonium transmembrane transport)	3082.89	0.575507	0.130245	4.41864	9.93e-06	0.00576006
	Niben101Scf07926g09002.1	AT5G11000.1 *-*- Plant protein of unknown function (DUF868) LENGTH=389 IPR008586 (Protein of unknown function DUF868, plant)	234.348	0.558796	0.128578	4.34596	1.39e-05	0.00747906
	Niben101Scf11636g00004.1	sp|P83332|TLP1_PRUPE *-*- Thaumatin-like protein 1 IPR001938 (Thaumatin)	583.058	0.558691	0.126343	4.42203	9.78e-06	0.00576006
	Niben101Scf03412g04002.1	gb|ABD66595.1| *-** iron-binding protein [Pyrus pyrifolia] IPR001519 (Ferritin), IPR008331 (Ferritin/DPS protein domain), IPR009078 (Ferritin-like superfamily) GO:0006826 (iron ion transport), GO:0006879 (cellular iron ion homeostasis), GO:0008199 (ferric iron binding)	3186.96	0.548569	0.14672	3.73889	0.000184836	0.0476993
	Niben101Scf05252g02010.1	gb|AAL87025.1| *-** cell wall protein Exp1 precursor [Mirabilis jalapa] IPR002963 (Expansin) GO:0009664 (plant-type cell wall organization)	271.123	-0.589352	0.139518	-4.2242	2.4e-05	0.0108289
	Niben101Scf07048g01012.1	sp|Q9SV43|PLP7_ARATH *-*- Patatin-like protein 7 IPR016035 (Acyl transferase/acyl hydrolase/lysophospholipase) GO:0008152 (metabolic process)	469.473	-0.594995	0.117927	-5.04543	4.52e-07	0.000529772
	Niben101Scf23113g00023.1	AT5G05230.1 *-*- RING/U-box superfamily protein LENGTH=363 IPR013083 (Zinc finger, RING/FYVE/PHD-type)	379.035	-0.597107	0.14506	-4.11628	3.85e-05	0.0143783
	Niben101Scf00546g08002.1	sp|Q94EJ2|HDA8_ARATH *-*- Histone deacetylase 8 IPR000286 (Histone deacetylase superfamily), IPR023801 (Histone deacetylase domain)	209.34	-0.6	0.143842	-4.17123	3.03e-05	0.0129416
	Niben101Scf14374g00007.1	ref|WP_027627101.1| --*- NADH dehydrogenase [[Clostridium] cellobioparum] IPR012336 (Thioredoxin-like fold)	2199.82	-0.629403	0.168885	-3.72682	0.000193913	0.0494338
	Niben101Scf03817g14005.1	AT3G52060.1 *-** Core-2/I-branching beta-1,6-N-acetylglucosaminyltransferase family protein LENGTH=346 IPR003406 (Glycosyl transferase, family 14) GO:0008375 (acetylglucosaminyltransferase activity), GO:0016020 (membrane)	304.258	-0.629937	0.11596	-5.43235	5.56e-08	0.000117208
	Niben101Scf14374g00004.1	emb|CDY46897.1| *-*- BnaA01g27970D [Brassica napus]	126.721	-0.630291	0.160448	-3.92833	8.55e-05	0.0267718
	Niben101Scf06685g00014.1	ref|NP_001234800.1| *-*- ethylene-responsive nuclear protein [Solanum lycopersicum] gb|ABB13294.1| ethylene-responsive nuclear protein [Solanum lycopersicum]	129.433	-0.649465	0.157816	-4.11533	3.87e-05	0.0143783
	Niben101Scf09365g00029.1	AT3G18290.1 *-** zinc finger protein-related LENGTH=1254 IPR008913 (Zinc finger, CHY-type), IPR013083 (Zinc finger, RING/FYVE/PHD-type), IPR017921 (Zinc finger, CTCHY-type) GO:0005515 (protein binding), GO:0008270 (zinc ion binding)	192.852	-0.663814	0.16788	-3.95411	7.68e-05	0.0245293
	Niben101Scf22680g01001.1	AT2G34510.1 *-*- Protein of unknown function, DUF642 LENGTH=401 IPR006946 (Protein of unknown function DUF642), IPR008979 (Galactose-binding domain-like)	191.927	-0.665386	0.154254	-4.31357	1.61e-05	0.00793436
	Niben101Scf12318g00007.1	sp|Q9SV43|PLP7_ARATH *-*- Patatin-like protein 7 IPR016035 (Acyl transferase/acyl hydrolase/lysophospholipase) GO:0008152 (metabolic process)	1874.18	-0.669796	0.137262	-4.8797	1.06e-06	0.00100581
	Niben101Scf20887g00008.1	sp|A2Y5R6|EXPA4_ORYSI *-*- Expansin-A4 IPR007118 (Expansin/Lol pI) GO:0005576 (extracellular region), GO:0009664 (plant-type cell wall organization)	6095.96	-0.674358	0.148074	-4.55419	5.26e-06	0.00404168
	Niben101Scf25578g00006.1	sp|Q9C554|EXPA1_ARATH *-*- Expansin-A1 IPR007118 (Expansin/Lol pI) GO:0005576 (extracellular region), GO:0009664 (plant-type cell wall organization)	560.952	-0.675987	0.118057	-5.72594	1.03e-08	2.96e-05
	Niben101Scf01388g00004.1	sp|Q11207|PARP2_ARATH *-*- Poly [ADP-ribose] polymerase 2 IPR003034 (SAP domain), IPR004102 (Poly(ADP-ribose) polymerase, regulatory domain), IPR008893 (WGR domain), IPR012317 (Poly(ADP-ribose) polymerase, catalytic domain) GO:0003950 (NAD+ ADP-ribosyltransferase activity), GO:0006471 (protein ADP-ribosylation)	139.376	-0.698562	0.159641	-4.37582	1.21e-05	0.00670908
	Niben101Scf00264g03014.1	AT2G33570.1 *-*- Domain of unknown function (DUF23) LENGTH=496 IPR008166 (Domain of unknown function DUF23)	58.6993	-0.716042	0.188714	-3.79432	0.000148049	0.0417854
	Niben101Scf10855g01002.1	sp|Q94EJ2|HDA8_ARATH *-*- Histone deacetylase 8 IPR000286 (Histone deacetylase superfamily), IPR023801 (Histone deacetylase domain)	51.5342	-0.813399	0.212425	-3.82911	0.000128606	0.037297
	Niben101Scf01237g13026.1	AT5G05230.1 *-*- RING/U-box superfamily protein LENGTH=363	51.8021	-0.813827	0.217284	-3.74545	0.000180071	0.0470528
	Niben101Scf00974g02010.1	sp|O48818|EXPA4_ARATH *-*- Expansin-A4 IPR007118 (Expansin/Lol pI) GO:0005576 (extracellular region), GO:0009664 (plant-type cell wall organization)	101.759	-0.832277	0.179604	-4.63395	3.59e-06	0.00298434
	Niben101Scf09791g00002.1	ref|XP_002510336.1| *-** transferase, transferring glycosyl groups, putative [Ricinus communis] gb|EEF52523.1| transferase, transferring glycosyl groups, putative [Ricinus communis] IPR002495 (Glycosyl transferase, family 8), IPR029044 (Nucleotide-diphospho-sugar transferases) GO:0016757 (transferase activity, transferring glycosyl groups)	210.216	-0.837102	0.199966	-4.18623	2.84e-05	0.0122819
	Niben101Scf11424g01001.1	sp|Q9LW49|ERF4_NICSY *-** Ethylene-responsive transcription factor 4 IPR016177 (DNA-binding domain) GO:0003677 (DNA binding), GO:0003700 (sequence-specific DNA binding transcription factor activity), GO:0006355 (regulation of transcription, DNA-templated)	97.0695	-0.841893	0.217778	-3.86583	0.000110712	0.0327076
	Niben101Scf01742g01001.1	sp|Q949Z1|PGLR4_ARATH *-** Polygalacturonase IPR000743 (Glycoside hydrolase, family 28), IPR011050 (Pectin lyase fold/virulence factor) GO:0004650 (polygalacturonase activity), GO:0005975 (carbohydrate metabolic process)	317.491	-0.899933	0.184559	-4.87614	1.08e-06	0.00100581
	Niben101Scf04044g22008.1	ref|XP_007024096.1| *-*- Pre-mRNA cleavage complex 2 protein Pcf11, putative isoform 2 [Theobroma cacao] gb|EOY26718.1| Pre-mRNA cleavage complex 2 protein Pcf11, putative isoform 2 [Theobroma cacao] IPR007650 (Zf-FLZ domain)	74.719	-0.911945	0.205049	-4.44745	8.69e-06	0.00528241
	Niben101Scf03435g02022.1	sp|P28178|PK2_DICDI *-** Protein kinase 2 IPR011009 (Protein kinase-like domain) GO:0004672 (protein kinase activity), GO:0004674 (protein serine/threonine kinase activity), GO:0005524 (ATP binding), GO:0006468 (protein phosphorylation), GO:0016772 (transferase activity, transferring phosphorus-containing groups)	20.988	-0.988934	0.254288	-3.88904	0.000100643	0.0308876
	Niben101Scf06771g00004.1	ref|XP_007024096.1| *-*- Pre-mRNA cleavage complex 2 protein Pcf11, putative isoform 2 [Theobroma cacao] gb|EOY26718.1| Pre-mRNA cleavage complex 2 protein Pcf11, putative isoform 2 [Theobroma cacao] IPR007650 (Zf-FLZ domain)	38.2478	-0.990258	0.230236	-4.30106	1.7e-05	0.00818993
	Niben101Scf01649g04003.1	emb|CDX98828.1| *-*- BnaC09g50070D [Brassica napus]	207.961	-1.0161	0.227269	-4.47092	7.79e-06	0.00502443
	Niben101Scf03266g05019.1	Unknown protein	13.8778	-1.0551	0.261382	-4.03662	5.42e-05	0.0194249
	Niben101Scf04287g08001.1	sp|Q949Z1|PGLR4_ARATH *-** Polygalacturonase IPR000743 (Glycoside hydrolase, family 28), IPR011050 (Pectin lyase fold/virulence factor) GO:0004650 (polygalacturonase activity), GO:0005975 (carbohydrate metabolic process)	158.108	-1.06504	0.205425	-5.18459	2.16e-07	0.000342181
	Niben101Scf02864g10002.1	AT4G34760.1 *-*- SAUR-like auxin-responsive protein family LENGTH=107 IPR003676 (Auxin-induced protein, ARG7)	57.1298	-1.0682	0.205874	-5.18863	2.12e-07	0.000342181
	Niben101Scf00282g00002.1	AT5G62150.1 *-*- peptidoglycan-binding LysM domain-containing protein LENGTH=102 IPR018392 (LysM domain)	29.5888	-1.19016	0.242641	-4.905	9.34e-07	0.000922908
	Niben101Scf24249g00001.1	sp|Q9SN74|BH047_ARATH *-*- Transcription factor bHLH47 IPR011598 (Myc-type, basic helix-loop-helix (bHLH) domain) GO:0046983 (protein dimerization activity)	135.387	-1.27912	0.195125	-6.55539	5.55e-11	4.05e-07
