# Supplementary material for: Two Subclasses of Differentially Expressed TPS1 Genes and Biochemically Active TPS1 Proteins May Contribute to Sugar Signalling in Kiwifruit Actinidia chinensis
Source: PLoS One. 2016 Dec 19;11(12):e0168075. doi: 10.1371/journal.pone.0168075 (PMC5167275; doi:10.1371/journal.pone.0168075)
Supplement: S6 Table — (XLSX) [file pone.0168075.s010.xlsx]

## Sheet: T3 DEG
	S6 Table. Statistically significant differentially expressed genes three day post infiltration. baseMean, the average of the normalized count values, dividing by size factors, taken over all samples in the DESeqDataSet; log2Fold Change, change in gene expression; lfcSE, the standard error estimate for the log2 fold change estimate; pvalue, the probability that a fold change at least as strong as …
	ID	Description	baseMean	log2FoldChange	lfcSE	stat	pvalue	padj
	Niben101Scf02877g02002.1	sp|O14368|HSP16_SCHPO --*- Heat shock protein 16 IPR008978 (HSP20-like chaperone)	930.364	1.97072	0.176316	11.1772	5.27e-29	4.39e-25
	Niben101Scf16582g00010.1	sp|Q9LZP9|CP122_ARATH *-*- Calvin cycle protein CP12-2, chloroplastic IPR003823 (Domain of unknown function CP12)	132.835	1.74827	0.218123	8.01509	1.1e-15	1.1e-12
	Niben101Scf00393g03008.1	sp|P47735|RLK5_ARATH *-** Receptor-like protein kinase 5 IPR001611 (Leucine-rich repeat), IPR011009 (Protein kinase-like domain), IPR013210 (Leucine-rich repeat-containing N-terminal, type 2), IPR013320 (Concanavalin A-like lectin/glucanase domain), IPR025875 (Leucine rich repeat 4) GO:0004672 (protein kinase activity), GO:0005515 (protein binding), GO:0005524 (ATP binding), GO:0006468 (protein p…	166.405	1.52992	0.167729	9.12135	7.42e-20	1.69e-16
	Niben101Scf02280g03001.1	AT2G40095.1 *-*- Alpha/beta hydrolase related protein LENGTH=209 IPR019498 (MENTAL domain)	150.254	1.4558	0.224696	6.47897	9.23e-11	2.68e-08
	Niben101Scf05298g06005.1	AT1G56220.3 *-*- Dormancy/auxin associated family protein LENGTH=140 IPR008406 (Dormancyauxin associated)	103.402	1.33881	0.233902	5.72382	1.04e-08	1.68e-06
	Niben101Scf02207g11009.1	emb|CAC86897.1| *-*- allene oxide synthase [Medicago truncatula] gb|KEH40077.1| cytochrome P450 family fatty acid hydroperoxide lyase [Medicago truncatula] IPR001128 (Cytochrome P450) GO:0004497 (monooxygenase activity), GO:0005506 (iron ion binding), GO:0016705 (oxidoreductase activity, acting on paired donors, with incorporation or reduction of molecular oxygen), GO:0020037 (heme binding), GO:0…	682.082	1.31935	0.255378	5.16628	2.39e-07	2.4e-05
	Niben101Scf03087g00002.1	gb|EMO77019.1| --*- alpha/beta hydrolase family protein [Leptospira kirschneri str. 200801925] IPR029058 (Alpha/Beta hydrolase fold)	86.8711	1.29783	0.221622	5.85606	4.74e-09	8.52e-07
	Niben101Scf00927g00002.1	sp|Q9C8K7|FBK21_ARATH *-*- F-box/kelch-repeat protein IPR000014 (PAS domain), IPR001810 (F-box domain), IPR011043 (Galactose oxidase/kelch, beta-propeller), IPR015915 (Kelch-type beta propeller) GO:0004871 (signal transducer activity), GO:0005515 (protein binding), GO:0007165 (signal transduction)	398.98	1.26471	0.150865	8.38305	5.16e-17	6.44e-14
	Niben101Scf01998g06003.1	sp|O22342|ADT1_GOSHI *-** ADP,ATP carrier protein 1, mitochondrial IPR002067 (Mitochondrial carrier protein), IPR023395 (Mitochondrial carrier domain) GO:0005215 (transporter activity), GO:0005743 (mitochondrial inner membrane), GO:0006810 (transport), GO:0055085 (transmembrane transport)	99.6194	1.24557	0.1823	6.83251	8.34e-12	3.47e-09
	Niben101Scf08918g00010.1	sp|Q9LZP9|CP122_ARATH *-*- Calvin cycle protein CP12-2, chloroplastic IPR003823 (Domain of unknown function CP12)	1681.88	1.23785	0.0894131	13.8442	1.38e-43	3.44e-39
	Niben101Scf02348g05006.1	Unknown protein	118.986	1.19681	0.172124	6.95316	3.57e-12	1.65e-09
	Niben101Scf08653g04017.1	ref|WP_020769012.1| *-*- alpha/beta hydrolase family protein [Lept [Leptospira sp. B5-022] IPR002471 (Peptidase S9, serine active site), IPR029058 (Alpha/Beta hydrolase fold) GO:0004252 (serine-type endopeptidase activity), GO:0006508 (proteolysis)	252.373	1.19145	0.130253	9.14724	5.84e-20	1.46e-16
	Niben101Ctg12776g00001.1	sp|Q8S3D2|BH087_ARATH *-*- Transcription factor bHLH87 IPR011598 (Myc-type, basic helix-loop-helix (bHLH) domain) GO:0046983 (protein dimerization activity)	70.3641	1.17401	0.218109	5.38268	7.34e-08	8.65e-06
	Niben101Scf00163g22002.1	sp|Q9LW48|ERF5_NICSY *-** Ethylene-responsive transcription factor 5 IPR016177 (DNA-binding domain) GO:0003677 (DNA binding), GO:0003700 (sequence-specific DNA binding transcription factor activity), GO:0006355 (regulation of transcription, DNA-templated)	58.5346	1.16909	0.260275	4.49174	7.06e-06	0.000379573
	Niben101Scf15158g00007.1	sp|Q10WQ4|CH602_TRIEI *-*- 60 kDa chaperonin 2 IPR002423 (Chaperonin Cpn60/TCP-1), IPR027409 (GroEL-like apical domain), IPR027413 (GroEL-like equatorial domain) GO:0005524 (ATP binding), GO:0005737 (cytoplasm), GO:0006457 (protein folding), GO:0044267 (cellular protein metabolic process)	460.283	1.16008	0.106555	10.8872	1.33e-27	6.63e-24
	Niben101Scf03506g03001.1	sp|Q9SSE5|COL9_ARATH *-** Zinc finger protein CONSTANS-LIKE 9 IPR000315 (Zinc finger, B-box), IPR010402 (CCT domain) GO:0005515 (protein binding), GO:0005622 (intracellular), GO:0008270 (zinc ion binding)	121.197	1.15854	0.195663	5.92109	3.2e-09	6.05e-07
	Niben101Scf00654g03010.1	ref|NP_001105775.1| *-*- alkaline alpha galactosidase 3 [Zea mays] alkaline alpha galactosidase 3 [Zea mays] IPR008811 (Glycosyl hydrolases 36)	517.239	1.11417	0.166711	6.6832	2.34e-11	7.79e-09
	Niben101Scf06467g01006.1	sp|Q42430|ZFP1_WHEAT *-*- Zinc finger protein 1 IPR015880 (Zinc finger, C2H2-like) GO:0046872 (metal ion binding)	63.2065	1.10283	0.226047	4.87874	1.07e-06	8.18e-05
	Niben101Scf02974g01009.1	emb|CDY50175.1| *-*- BnaC08g15840D [Brassica napus]	103.65	1.09968	0.217814	5.0487	4.45e-07	4.01e-05
	Niben101Scf00506g02003.1	sp|P15904|POR_AVESA *-** Protochlorophyllide reductase IPR002347 (Glucose/ribitol dehydrogenase) GO:0008152 (metabolic process), GO:0016491 (oxidoreductase activity)	12144.4	1.09738	0.14518	7.55874	4.07e-14	2.75e-11
	Niben101Scf04861g01011.1	sp|Q9SCV9|BGAL3_ARATH *-*- Beta-galactosidase 3 IPR001944 (Glycoside hydrolase, family 35), IPR017853 (Glycoside hydrolase superfamily) GO:0004553 (hydrolase activity, hydrolyzing O-glycosyl compounds), GO:0005975 (carbohydrate metabolic process)	2402.74	1.07241	0.139669	7.67825	1.61e-14	1.19e-11
	Niben101Scf06218g03002.1	sp|P83332|TLP1_PRUPE *-*- Thaumatin-like protein 1 IPR001938 (Thaumatin)	1345.33	1.06786	0.136585	7.81828	5.35e-15	4.46e-12
	Niben101Scf00795g00011.1	sp|Q9LDY9|IOJAC_ARATH *-*- Protein Iojap, chloroplastic IPR004394 (Protein Iojap/ribosomal silencing factor RsfS), IPR025656 (Oligomerisation domain)	440.683	1.06066	0.108903	9.73946	2.05e-22	5.68e-19
	Niben101Scf09387g00007.1	AT1G62770.1 *-** Plant invertase/pectin methylesterase inhibitor superfamily protein LENGTH=204 IPR006501 (Pectinesterase inhibitor domain) GO:0004857 (enzyme inhibitor activity), GO:0030599 (pectinesterase activity)	188.052	1.05822	0.1762	6.0058	1.9e-09	3.8e-07
	Niben101Scf02537g06002.1	sp|Q9ZPE7|EXO_ARATH *-*- Protein EXORDIUM IPR006766 (Phosphate-induced protein 1)	76.8741	1.05036	0.246589	4.25957	2.05e-05	0.000882324
	Niben101Scf00090g04014.1	ref|XP_007017230.1| *-*- Cold regulated gene 27, putative isoform 3 [Theobroma cacao] gb|EOY14455.1| Cold regulated gene 27, putative isoform 3 [Theobroma cacao]	136.353	1.04525	0.209598	4.98694	6.13e-07	5.2e-05
	Niben101Scf23606g00007.1	sp|C5BDY7|MDTK_EDWI9 *-*- Multidrug resistance protein MdtK IPR002528 (Multi antimicrobial extrusion protein) GO:0006855 (drug transmembrane transport), GO:0015238 (drug transmembrane transporter activity), GO:0015297 (antiporter activity), GO:0016020 (membrane), GO:0055085 (transmembrane transport)	366.997	1.04485	0.128545	8.12828	4.35e-16	4.73e-13
	Niben101Scf00225g05002.1	sp|Q869S5|DOKA_DICDI *-** Hybrid signal transduction protein dokA IPR011006 (CheY-like superfamily) GO:0000160 (phosphorelay signal transduction system)	259.41	1.03237	0.147229	7.01203	2.35e-12	1.13e-09
	Niben101Scf06684g02017.1	AT5G52780.1 *-*- Protein of unknown function (DUF3464) LENGTH=168 IPR021855 (Protein of unknown function DUF3464)	469.098	1.01775	0.127639	7.9737	1.54e-15	1.48e-12
	Niben101Scf07244g00001.1	sp|Q38857|XTH22_ARATH *-** Xyloglucan endotransglucosylase/hydrolase protein 22 IPR008264 (Beta-glucanase), IPR013320 (Concanavalin A-like lectin/glucanase domain), IPR016455 (Xyloglucan endotransglucosylase/hydrolase) GO:0004553 (hydrolase activity, hydrolyzing O-glycosyl compounds), GO:0005618 (cell wall), GO:0005975 (carbohydrate metabolic process), GO:0006073 (cellular glucan metabolic proces…	64.2824	1.01551	0.252684	4.01891	5.85e-05	0.00204883
	Niben101Scf01731g10001.1	ref|NP_001148114.1| *-** transferase, transferring glycosyl groups precursor [Zea mays] gb|ACG29772.1| transferase, transferring glycosyl groups [Zea mays] IPR002495 (Glycosyl transferase, family 8), IPR029044 (Nucleotide-diphospho-sugar transferases) GO:0016757 (transferase activity, transferring glycosyl groups)	86.6649	1.01409	0.205073	4.94503	7.61e-07	6.2e-05
	Niben101Scf01002g01001.1	AT3G58120.1 *-*- Basic-leucine zipper (bZIP) transcription factor family protein LENGTH=329	182.974	1.00633	0.188577	5.33648	9.48e-08	1.06e-05
	Niben101Scf03444g02004.1	sp|Q0WPX7|BAG2_ARATH *-*- BAG family molecular chaperone regulator 2 IPR029071 (Ubiquitin-related domain) GO:0005515 (protein binding)	313.132	1.00077	0.14129	7.08312	1.41e-12	7.19e-10
	Niben101Scf01413g00003.1	ref|NP_001152575.1| *-** deoxyribonuclease ycfH [Zea mays] ref|XP_008668189.1| PREDICTED: deoxyribonuclease ycfH isoform X1 [Zea mays] gb|ACG48299.1| deoxyribonuclease ycfH [Zea mays] gb|ACN27839.1| unknown [Zea mays] tpg|DAA36364.1| TPA: deoxyribonuclease ycfH isoform 1 [Zea mays] tpg|DAA36365.1| TPA: deoxyribonuclease ycfH isoform 2 [Zea mays] IPR001130 (TatD family) GO:0016888 (endodeoxyribonu…	186.456	0.991591	0.205117	4.83428	1.34e-06	9.85e-05
	Niben101Scf01109g04021.1	AT2G25180.1 *-*- response regulator 12 LENGTH=596 IPR010402 (CCT domain), IPR011006 (CheY-like superfamily) GO:0000160 (phosphorelay signal transduction system), GO:0005515 (protein binding)	354.873	0.990013	0.117981	8.39127	4.81e-17	6.44e-14
	Niben101Scf15153g02001.1	sp|A4YL90|PCKA_BRASO *-** Phosphoenolpyruvate carboxykinase [ATP] IPR001272 (Phosphoenolpyruvate carboxykinase, ATP-utilising) GO:0004611 (phosphoenolpyruvate carboxykinase activity), GO:0004612 (phosphoenolpyruvate carboxykinase (ATP) activity), GO:0005524 (ATP binding), GO:0006094 (gluconeogenesis), GO:0017076 (purine nucleotide binding)	826.36	0.988485	0.150808	6.55458	5.58e-11	1.68e-08
	Niben101Scf04276g04022.1	sp|Q823T2|DNAJ_CHLCV *-*- Chaperone protein DnaJ IPR001623 (DnaJ domain)	1531.13	0.978779	0.110271	8.87611	6.92e-19	1.33e-15
	Niben101Scf02211g03005.1	sp|Q9C8K7|FBK21_ARATH *-*- F-box/kelch-repeat protein IPR000014 (PAS domain), IPR001610 (PAC motif), IPR001810 (F-box domain), IPR015915 (Kelch-type beta propeller) GO:0004871 (signal transducer activity), GO:0005515 (protein binding), GO:0007165 (signal transduction)	365.161	0.978578	0.152882	6.40088	1.54e-10	4.11e-08
	Niben101Scf00369g21005.1	sp|Q6NPT8|PP2B1_ARATH *-*- F-box protein PP2-B1 IPR001810 (F-box domain), IPR025886 (Phloem protein 2-like) GO:0005515 (protein binding)	312.913	0.973546	0.182648	5.33017	9.81e-08	1.08e-05
	Niben101Scf05880g02003.1	AT2G30020.1 *-** Protein phosphatase 2C family protein LENGTH=396 IPR001932 (Protein phosphatase 2C (PP2C)-like domain), IPR015655 (Protein phosphatase 2C) GO:0003824 (catalytic activity), GO:0004722 (protein serine/threonine phosphatase activity), GO:0006470 (protein dephosphorylation)	84.5772	0.966001	0.230301	4.19451	2.73e-05	0.00111822
	Niben101Scf00043g03001.1	sp|Q5WJN4|CH60_BACSK *-*- 60 kDa chaperonin IPR002423 (Chaperonin Cpn60/TCP-1), IPR027409 (GroEL-like apical domain), IPR027413 (GroEL-like equatorial domain) GO:0005524 (ATP binding), GO:0044267 (cellular protein metabolic process)	82.0784	0.953165	0.177125	5.3813	7.4e-08	8.65e-06
	Niben101Scf01521g09001.1	pdb|2V0U|A *-** Chain A, N- And C-terminal Helices Of Oat Lov2 (404-546) Are Involved In Light-induced Signal Transduction (cryo Dark Structure Of Lov2 (404-546)) Chain A, N- And C-Terminal Helices Of Oat Lov2 (404-546) Are Involved In Light-Induced Signal Transduction (Cryo- Trapped Light Structure Of Lov2 (404-546)) IPR000014 (PAS domain) GO:0004871 (signal transducer activity), GO:0007165 (sig…	2343.4	0.949568	0.120057	7.90933	2.59e-15	2.31e-12
	Niben101Scf01318g01012.1	AT5G35220.1 *-** Peptidase M50 family protein LENGTH=548 IPR008915 (Peptidase M50) GO:0004222 (metalloendopeptidase activity), GO:0006508 (proteolysis)	850.308	0.947188	0.0850309	11.1393	8.07e-29	5.04e-25
	Niben101Scf08222g02003.1	sp|Q9Z8J2|TLC1_CHLPN *-** ADP,ATP carrier protein 1 IPR004667 (ADP/ATP carrier protein) GO:0005471 (ATP:ADP antiporter activity), GO:0005524 (ATP binding), GO:0006810 (transport), GO:0016021 (integral component of membrane)	1179.41	0.944717	0.121663	7.76504	8.16e-15	6.37e-12
	Niben101Scf00536g05021.1	AT5G48850.1 *-*- Tetratricopeptide repeat (TPR)-like superfamily protein LENGTH=306 IPR011990 (Tetratricopeptide-like helical domain) GO:0005515 (protein binding)	87.5504	0.934821	0.202763	4.61041	4.02e-06	0.000239067
	Niben101Scf02155g02005.1	AT1G74780.1 *-*- Nodulin-like / Major Facilitator Superfamily protein LENGTH=533 IPR010658 (Nodulin-like), IPR020846 (Major facilitator superfamily domain)	664.595	0.933865	0.134405	6.94813	3.7e-12	1.68e-09
	Niben101Scf02517g16001.1	AT2G39470.1 *-*- PsbP-like protein 2 LENGTH=238 IPR002683 (Photosystem II PsbP, oxygen evolving complex) GO:0005509 (calcium ion binding), GO:0009523 (photosystem II), GO:0009654 (photosystem II oxygen evolving complex), GO:0015979 (photosynthesis), GO:0019898 (extrinsic component of membrane)	289.921	0.933222	0.156604	5.95911	2.54e-09	4.93e-07
	Niben101Scf07663g00009.1	sp|Q86IZ4|IPP2_DICDI --** Protein phosphatase inhibitor 2 IPR007062 (Protein phosphatase inhibitor 2 (IPP-2)) GO:0004864 (protein phosphatase inhibitor activity), GO:0009966 (regulation of signal transduction), GO:0043666 (regulation of phosphoprotein phosphatase activity)	126.221	0.933067	0.187904	4.96565	6.85e-07	5.71e-05
	Niben101Scf04287g03001.1	emb|CDY57850.1| *-*- BnaA07g38810D [Brassica napus] IPR012442 (Protein of unknown function DUF1645, plant)	62.6417	0.931948	0.234709	3.97065	7.17e-05	0.00242332
	Niben101Scf03080g04007.1	Unknown protein	336.794	0.928808	0.137561	6.75196	1.46e-11	5.44e-09
	Niben101Scf04296g00029.1	sp|A9IIJ2|RNC_BORPD --** Ribonuclease 3 IPR000999 (Ribonuclease III domain) GO:0003723 (RNA binding), GO:0004525 (ribonuclease III activity), GO:0006396 (RNA processing)	289.813	0.907721	0.135583	6.69496	2.16e-11	7.35e-09
	Niben101Scf02406g04044.1	gb|AER28834.1| *-*- COSII_At2g15890-like protein [Solanum volubile]	469.192	0.903585	0.157203	5.74789	9.04e-09	1.5e-06
	Niben101Scf03628g14017.1	AT2G31040.1 *-*- ATP synthase protein I -related LENGTH=350	92.4123	0.900632	0.173255	5.1983	2.01e-07	2.06e-05
	Niben101Scf08142g03005.1	sp|Q8LPR5|TCP4_ARATH *-*- Transcription factor TCP4 IPR005333 (Transcription factor, TCP)	284.693	0.899346	0.135316	6.64628	3.01e-11	9.88e-09
	Niben101Scf00573g03002.1	sp|Q9LSW7|ACCH9_ARATH *-*- 1-aminocyclopropane-1-carboxylate oxidase homolog 9 IPR002283 (Isopenicillin N synthase), IPR026992 (Non-haem dioxygenase N-terminal domain), IPR027443 (Isopenicillin N synthase-like) GO:0005506 (iron ion binding), GO:0016491 (oxidoreductase activity), GO:0016706 (oxidoreductase activity, acting on paired donors, with incorporation or reduction of molecular oxygen, 2-ox…	144.109	0.899329	0.200943	4.47553	7.62e-06	0.000403468
	Niben101Scf21647g00003.1	sp|Q8LPF0|TAF2_ARATH *-*- Transcription initiation factor TFIID subunit 2	530.107	0.896453	0.136331	6.57557	4.85e-11	1.53e-08
	Niben101Scf01718g01010.1	AT2G37180.1 *-*- Aquaporin-like superfamily protein LENGTH=285 IPR000425 (Major intrinsic protein), IPR023271 (Aquaporin-like) GO:0005215 (transporter activity), GO:0006810 (transport), GO:0016020 (membrane)	2800.93	0.895903	0.111743	8.01752	1.08e-15	1.1e-12
	Niben101Scf02537g05005.1	sp|Q9ZPE7|EXO_ARATH *-*- Protein EXORDIUM IPR006766 (Phosphate-induced protein 1)	92.9001	0.89335	0.237536	3.7609	0.000169304	0.00479057
	Niben101Scf01304g07002.1	sp|Q42093|AB2C_ARATH *-*- ABC transporter C family member 2 IPR003439 (ABC transporter-like), IPR011527 (ABC transporter type 1, transmembrane domain), IPR027417 (P-loop containing nucleoside triphosphate hydrolase) GO:0005524 (ATP binding), GO:0006810 (transport), GO:0016021 (integral component of membrane), GO:0016887 (ATPase activity), GO:0042626 (ATPase activity, coupled to transmembrane move…	4163.07	0.893069	0.147935	6.03691	1.57e-09	3.27e-07
	Niben101Scf02124g01021.1	sp|Q818F0|DNAJ_BACCR *-*- Chaperone protein DnaJ IPR001623 (DnaJ domain)	110.046	0.891732	0.231827	3.84655	0.000119795	0.00361046
	Niben101Scf09424g06008.1	AT3G56380.1 *-*- response regulator 17 LENGTH=153 IPR011006 (CheY-like superfamily) GO:0000160 (phosphorelay signal transduction system)	63.1615	0.890041	0.221972	4.00971	6.08e-05	0.0021038
	Niben101Scf01486g02004.1	AT4G31170.1 *-** Protein kinase superfamily protein LENGTH=412 IPR002912 (ACT domain), IPR011009 (Protein kinase-like domain) GO:0004672 (protein kinase activity), GO:0004674 (protein serine/threonine kinase activity), GO:0005524 (ATP binding), GO:0006468 (protein phosphorylation), GO:0008152 (metabolic process), GO:0016597 (amino acid binding), GO:0016772 (transferase activity, transferring phos…	961.642	0.884243	0.148509	5.95414	2.61e-09	5.02e-07
	Niben101Scf07893g00003.1	sp|Q40593|VDE_TOBAC *-** Violaxanthin de-epoxidase, chloroplastic IPR011038 (Calycin-like) GO:0009507 (chloroplast), GO:0046422 (violaxanthin de-epoxidase activity), GO:0055114 (oxidation-reduction process)	1074.24	0.880853	0.0769281	11.4504	2.34e-30	2.93e-26
	Niben101Scf02835g00007.1	emb|CDY58995.1| *-*- BnaC08g49480D [Brassica napus] IPR008511 (Protein BYPASS-related)	180.791	0.874081	0.224991	3.88496	0.000102346	0.00320842
	Niben101Scf09414g00007.1	sp|Q5I0G4|SYG_RAT *-** Glycine--tRNA ligase IPR002314 (Aminoacyl-tRNA synthetase, class II (G/ H/ P/ S), conserved domain), IPR027031 (Glycyl-tRNA synthetase/DNA polymerase subunit gamma-2) GO:0000166 (nucleotide binding), GO:0004812 (aminoacyl-tRNA ligase activity), GO:0005524 (ATP binding), GO:0006418 (tRNA aminoacylation for protein translation)	126.011	0.872771	0.185203	4.71251	2.45e-06	0.000163297
	Niben101Scf00177g07008.1	AT2G21860.1 *-** violaxanthin de-epoxidase-related LENGTH=522 IPR011038 (Calycin-like) GO:0009507 (chloroplast), GO:0046422 (violaxanthin de-epoxidase activity), GO:0055114 (oxidation-reduction process)	797.56	0.867086	0.0988288	8.77362	1.73e-18	3.09e-15
	Niben101Scf00504g06016.1	ref|NP_001189564.1| *-** folic acid binding / transferase [Arabidopsis thaliana] gb|AEC07084.1| folic acid binding / transferase [Arabidopsis thaliana] IPR022384 (Formiminotransferase subdomain) GO:0005542 (folic acid binding), GO:0008152 (metabolic process), GO:0016740 (transferase activity)	187.647	0.866968	0.174445	4.96987	6.7e-07	5.66e-05
	Niben101Scf02159g01014.1	sp|Q9FMK7|BT1_ARATH *-*- BTB/POZ and TAZ domain-containing protein 1 IPR000197 (Zinc finger, TAZ-type), IPR011333 (BTB/POZ fold) GO:0003712 (transcription cofactor activity), GO:0004402 (histone acetyltransferase activity), GO:0005515 (protein binding), GO:0005634 (nucleus), GO:0006355 (regulation of transcription, DNA-templated), GO:0008270 (zinc ion binding)	389.875	0.855318	0.13855	6.17335	6.69e-10	1.52e-07
	Niben101Scf02594g01007.1	sp|Q9FRL3|ERDL6_ARATH *-** Sugar transporter ERD6-like 6 IPR005828 (General substrate transporter), IPR020846 (Major facilitator superfamily domain) GO:0005215 (transporter activity), GO:0016021 (integral component of membrane), GO:0022857 (transmembrane transporter activity), GO:0055085 (transmembrane transport)	1287.51	0.850717	0.0802395	10.6022	2.91e-26	1.21e-22
	Niben101Scf00479g01015.1	sp|P15904|POR_AVESA *-*- Protochlorophyllide reductase IPR016040 (NAD(P)-binding domain)	2579.91	0.850635	0.145887	5.83079	5.52e-09	9.71e-07
	Niben101Scf11465g00008.1	sp|Q9LIG2|RLK6_ARATH *-** Receptor-like protein kinase IPR011009 (Protein kinase-like domain), IPR013320 (Concanavalin A-like lectin/glucanase domain) GO:0004672 (protein kinase activity), GO:0005524 (ATP binding), GO:0006468 (protein phosphorylation), GO:0016772 (transferase activity, transferring phosphorus-containing groups)	212.572	0.849143	0.134691	6.30436	2.89e-10	6.95e-08
	Niben101Scf03895g01008.1	sp|Q75I54|CCA31_ORYSJ *-** Cyclin-A3-1 IPR014400 (Cyclin A/B/D/E/F/O) GO:0000079 (regulation of cyclin-dependent protein serine/threonine kinase activity), GO:0005634 (nucleus), GO:0019901 (protein kinase binding), GO:0051726 (regulation of cell cycle)	182.736	0.845254	0.154677	5.46464	4.64e-08	5.88e-06
	Niben101Scf06806g04012.1	sp|Q6YWQ4|HAK25_ORYSJ *-** Potassium transporter 25 IPR003855 (Potassium transporter) GO:0015079 (potassium ion transmembrane transporter activity), GO:0016020 (membrane), GO:0071805 (potassium ion transmembrane transport)	58.8842	0.841016	0.209449	4.01537	5.94e-05	0.00206823
	Niben101Scf04099g09005.1	sp|P74518|LRTA_SYNY3 *-*- Light-repressed protein A homolog IPR003489 (Ribosomal protein S30Ae/sigma 54 modulation protein) GO:0044238 (primary metabolic process)	1009.61	0.839899	0.12384	6.78215	1.18e-11	4.7e-09
	Niben101Scf14115g00003.1	sp|Q8L7W2|NUDT8_ARATH *-*- Nudix hydrolase 8 IPR003293 (Nudix hydrolase 6-like)	487.229	0.837132	0.260725	3.21079	0.0013237	0.0227304
	Niben101Scf00313g08016.1	emb|CAC86897.1| *-*- allene oxide synthase [Medicago truncatula] gb|KEH40077.1| cytochrome P450 family fatty acid hydroperoxide lyase [Medicago truncatula] IPR001128 (Cytochrome P450) GO:0004497 (monooxygenase activity), GO:0005506 (iron ion binding), GO:0016705 (oxidoreductase activity, acting on paired donors, with incorporation or reduction of molecular oxygen), GO:0020037 (heme binding), GO:0…	152.542	0.832898	0.260712	3.19471	0.00139972	0.0237905
	Niben101Scf08777g02002.1	sp|Q8RXT9|GDL8_ARATH *-*- GDSL esterase/lipase IPR013830 (SGNH hydrolase-type esterase domain) GO:0006629 (lipid metabolic process), GO:0016788 (hydrolase activity, acting on ester bonds)	970.813	0.826321	0.222669	3.71098	0.000206456	0.00554656
	Niben101Scf04231g02014.1	ref|NP_001149203.1| *-*- seed specific protein Bn15D1B [Zea mays] gb|ACG34551.1| seed specific protein Bn15D1B [Zea mays]	2556.69	0.826164	0.118764	6.95633	3.49e-12	1.65e-09
	Niben101Scf01582g08010.1	AT5G17530.3 *-*- phosphoglucosamine mutase family protein LENGTH=614 IPR005841 (Alpha-D-phosphohexomutase superfamily) GO:0005975 (carbohydrate metabolic process), GO:0016868 (intramolecular transferase activity, phosphotransferases)	1756.13	0.824411	0.107376	7.67777	1.62e-14	1.19e-11
	Niben101Scf03021g02009.1	AT5G49760.1 *-*- Leucine-rich repeat protein kinase family protein LENGTH=953 IPR001611 (Leucine-rich repeat), IPR013210 (Leucine-rich repeat-containing N-terminal, type 2) GO:0005515 (protein binding)	83.2591	0.823748	0.182885	4.50418	6.66e-06	0.000360332
	Niben101Scf09878g04002.1	AT1G10210.1 *-** mitogen-activated protein kinase 1 LENGTH=370 IPR011009 (Protein kinase-like domain) GO:0004672 (protein kinase activity), GO:0004674 (protein serine/threonine kinase activity), GO:0004707 (MAP kinase activity), GO:0005524 (ATP binding), GO:0006468 (protein phosphorylation), GO:0016772 (transferase activity, transferring phosphorus-containing groups)	204.219	0.821117	0.142083	5.77915	7.51e-09	1.26e-06
	Niben101Scf17839g01006.1	sp|Q9SE94|MTHR1_MAIZE *-** Methylenetetrahydrofolate reductase 1 IPR003171 (Methylenetetrahydrofolate reductase), IPR029041 (FAD-linked oxidoreductase-like) GO:0004489 (methylenetetrahydrofolate reductase (NAD(P)H) activity), GO:0006555 (methionine metabolic process), GO:0055114 (oxidation-reduction process)	1007.88	0.812033	0.0831068	9.77096	1.5e-22	4.69e-19
	Niben101Scf02937g00003.1	sp|Q9STV0|GWD2_ARATH *-*- Alpha-glucan water dikinase 2 IPR002192 (Pyruvate phosphate dikinase, PEP/pyruvate-binding), IPR013816 (ATP-grasp fold, subdomain 2) GO:0003824 (catalytic activity), GO:0005524 (ATP binding), GO:0016301 (kinase activity), GO:0016310 (phosphorylation)	4983.11	0.811728	0.119557	6.78949	1.13e-11	4.53e-09
	Niben101Scf18384g00001.1	sp|Q93VH2|BBD2_ARATH *-** Bifunctional nuclease 2 IPR003729 (Bifunctional nuclease domain) GO:0004518 (nuclease activity)	1422.07	0.808492	0.128141	6.30937	2.8e-10	6.8e-08
	Niben101Scf03478g00008.1	sp|A6LJ63|DNAJ_THEM4 *-*- Chaperone protein DnaJ IPR001623 (DnaJ domain)	66.3227	0.808155	0.216001	3.74145	0.000182962	0.00511904
	Niben101Scf08531g03027.1	sp|Q96DG6|CMBL_HUMAN *-*- Carboxymethylenebutenolidase homolog IPR029058 (Alpha/Beta hydrolase fold) GO:0016787 (hydrolase activity)	1133.12	0.805689	0.0986037	8.17098	3.06e-16	3.47e-13
	Niben101Scf03842g05002.1	sp|B3PCK0|THIC_CELJU *-*- Phosphomethylpyrimidine synthase IPR002817 (Thiamine biosynthesis protein ThiC), IPR025747 (ThiC-associated domain) GO:0009228 (thiamine biosynthetic process), GO:0051536 (iron-sulfur cluster binding)	663.192	0.804938	0.228415	3.52401	0.00042507	0.00957654
	Niben101Scf12662g00013.1	AT3G22210.1 *-*- unknown protein; FUNCTIONS IN: molecular_function unknown; INVOLVED IN: biological_process unknown; LOCATED IN: endomembrane system; EXPRESSED IN: 21 plant structures; EXPRESSED DURING: 13 growth stages; Has 26 Blast hits to 26 proteins in 13 species: Archae - 0; Bacteria - 0; Metazoa - 0; Fungi - 0; Plants - 26; Viruses - 0; Other Eukaryotes - 0 (source: NCBI BLink). LENGTH=69	118.007	0.80438	0.160062	5.02544	5.02e-07	4.39e-05
	Niben101Scf16236g00013.1	AT3G49950.1 *-*- GRAS family transcription factor LENGTH=410 IPR005202 (Transcription factor GRAS)	78.0492	0.803646	0.212455	3.78266	0.00015516	0.00445596
	Niben101Scf13942g00026.1	ref|WP_032852534.1| *-*- acetyl-CoA carboxylase [Bacteroides sp. 3_1_23] IPR007934 (Alpha-L-arabinofuranosidase B, arabinose-binding domain), IPR012878 (Protein of unknown function DUF1680) GO:0046373 (L-arabinose metabolic process), GO:0046556 (alpha-L-arabinofuranosidase activity)	568.056	0.803593	0.133215	6.03231	1.62e-09	3.34e-07
	Niben101Scf05368g03011.1	AT5G02160.1 *-*- unknown protein; FUNCTIONS IN: molecular_function unknown; INVOLVED IN: biological_process unknown; LOCATED IN: chloroplast thylakoid membrane; EXPRESSED IN: 23 plant structures; EXPRESSED DURING: 13 growth stages; Has 121 Blast hits to 121 proteins in 17 species: Archae - 0; Bacteria - 0; Metazoa - 0; Fungi - 0; Plants - 121; Viruses - 0; Other Eukaryotes - 0 (source: NCBI BLink…	952.25	0.802458	0.173281	4.63096	3.64e-06	0.000222607
	Niben101Scf13823g03007.1	AT2G36870.1 *-** xyloglucan endotransglucosylase/hydrolase 32 LENGTH=299 IPR013320 (Concanavalin A-like lectin/glucanase domain), IPR016455 (Xyloglucan endotransglucosylase/hydrolase) GO:0004553 (hydrolase activity, hydrolyzing O-glycosyl compounds), GO:0005618 (cell wall), GO:0005975 (carbohydrate metabolic process), GO:0006073 (cellular glucan metabolic process), GO:0016762 (xyloglucan:xylogluc…	1724.58	0.794264	0.16136	4.9223	8.55e-07	6.81e-05
	Niben101Scf01198g02006.1	sp|Q4KM86|GGACT_RAT *-*- Gamma-glutamylaminecyclotransferase IPR013024 (Butirosin biosynthesis, BtrG-like)	208.013	0.792298	0.143164	5.53419	3.13e-08	4.2e-06
	Niben101Scf03420g01001.1	ref|NP_001044734.1| *-*- product [Oryza sativa Japonica Group]	79.2883	0.790786	0.204964	3.85818	0.000114235	0.00348921
	Niben101Scf00398g07006.1	emb|CDX98525.1| *-*- BnaC05g38500D [Brassica napus] IPR021434 (Protein of unknown function DUF3082)	1297.89	0.787987	0.0926768	8.50253	1.86e-17	2.9e-14
	Niben101Scf03114g01003.1	AT5G52780.1 *-*- Protein of unknown function (DUF3464) LENGTH=168 IPR021855 (Protein of unknown function DUF3464)	491.718	0.784674	0.103359	7.5917	3.16e-14	2.19e-11
	Niben101Scf12676g00006.1	sp|B7M7Q3|THIC_ECO8A *-*- Phosphomethylpyrimidine synthase IPR002817 (Thiamine biosynthesis protein ThiC), IPR025747 (ThiC-associated domain) GO:0009228 (thiamine biosynthetic process), GO:0051536 (iron-sulfur cluster binding)	10286.9	0.774044	0.0981107	7.88949	3.03e-15	2.61e-12
	Niben101Scf04739g00001.1	sp|Q651X6|CSLE6_ORYSJ *-** Cellulose synthase-like protein E6 IPR005150 (Cellulose synthase), IPR029044 (Nucleotide-diphospho-sugar transferases) GO:0016020 (membrane), GO:0016760 (cellulose synthase (UDP-forming) activity), GO:0030244 (cellulose biosynthetic process)	430.031	0.771905	0.188081	4.1041	4.06e-05	0.00152728
	Niben101Ctg12683g00001.1	sp|Q9LUZ4|C3H66_ARATH *-*- Zinc finger CCCH domain-containing protein 66 IPR020683 (Ankyrin repeat-containing domain) GO:0005515 (protein binding)	158.464	0.770929	0.224601	3.43244	0.00059817	0.0124718
	Niben101Scf02270g02006.1	AT1G51100.1 *-*- unknown protein; FUNCTIONS IN: molecular_function unknown; INVOLVED IN: biological_process unknown; LOCATED IN: chloroplast, chloroplast stroma; EXPRESSED IN: 22 plant structures; EXPRESSED DURING: 13 growth stages; Has 26 Blast hits to 26 proteins in 9 species: Archae - 0; Bacteria - 0; Metazoa - 0; Fungi - 0; Plants - 26; Viruses - 0; Other Eukaryotes - 0 (source: NCBI BLink). …	728.197	0.770896	0.102898	7.49184	6.79e-14	4.47e-11
	Niben101Ctg13782g00003.1	sp|P24806|XTH24_ARATH *-** Xyloglucan endotransglucosylase/hydrolase protein 24 IPR013320 (Concanavalin A-like lectin/glucanase domain) GO:0004553 (hydrolase activity, hydrolyzing O-glycosyl compounds), GO:0005975 (carbohydrate metabolic process)	123.684	0.76457	0.262045	2.91771	0.00352613	0.0481603
	Niben101Scf01752g10008.1	sp|Q8S397|NHX4_ARATH *-** Sodium/hydrogen exchanger 4 IPR006153 (Cation/H+ exchanger), IPR018422 (Cation/H+ exchanger, CPA1 family) GO:0005774 (vacuolar membrane), GO:0005886 (plasma membrane), GO:0006812 (cation transport), GO:0006814 (sodium ion transport), GO:0009651 (response to salt stress), GO:0015299 (solute:proton antiporter activity), GO:0016021 (integral component of membrane), GO:00550…	154.906	0.763062	0.138008	5.5291	3.22e-08	4.3e-06
	Niben101Scf01694g12011.1	AT2G29670.1 *-*- Tetratricopeptide repeat (TPR)-like superfamily protein LENGTH=536 IPR011990 (Tetratricopeptide-like helical domain) GO:0005515 (protein binding)	3663.22	0.762774	0.137504	5.54729	2.9e-08	4.03e-06
	Niben101Scf08060g00005.1	sp|Q6K7E6|ERF1_ORYSJ *-** Ethylene-responsive transcription factor 1 IPR016177 (DNA-binding domain) GO:0003677 (DNA binding), GO:0003700 (sequence-specific DNA binding transcription factor activity), GO:0006355 (regulation of transcription, DNA-templated)	129.367	0.760663	0.157744	4.82214	1.42e-06	0.000103453
	Niben101Scf08341g10005.1	AT3G24520.1 *-** heat shock transcription factor C1 LENGTH=330 IPR011991 (Winged helix-turn-helix DNA-binding domain), IPR027725 (Heat shock transcription factor family) GO:0003700 (sequence-specific DNA binding transcription factor activity), GO:0005634 (nucleus), GO:0006355 (regulation of transcription, DNA-templated), GO:0009408 (response to heat), GO:0043565 (sequence-specific DNA binding)	419.174	0.759566	0.118512	6.40921	1.46e-10	3.93e-08
	Niben101Scf01516g00002.1	ref|NP_001060505.1| *-*- product [Oryza sativa Japonica Group] IPR005134 (Uncharacterised protein family UPF0114)	190.991	0.758987	0.224012	3.38815	0.000703646	0.0141665
	Niben101Scf00338g00016.1	AT1G74780.1 *-*- Nodulin-like / Major Facilitator Superfamily protein LENGTH=533 IPR020846 (Major facilitator superfamily domain)	339.558	0.75739	0.131232	5.77138	7.86e-09	1.31e-06
	Niben101Scf13141g02002.1	sp|Q9SR92|STR10_ARATH *-*- Rhodanese-like domain-containing protein 10 IPR001763 (Rhodanese-like domain)	788.927	0.757187	0.109648	6.90561	5e-12	2.23e-09
	Niben101Scf01550g01003.1	sp|Q94A65|STR14_ARATH *-*- Rhodanese-like domain-containing protein 14, chloroplastic IPR001763 (Rhodanese-like domain)	2701.84	0.754298	0.0760288	9.92122	3.37e-23	1.2e-19
	Niben101Scf12797g00017.1	sp|Q9XEE6|C3H29_ARATH *-*- Zinc finger CCCH domain-containing protein 29	241.118	0.752495	0.247881	3.03571	0.00239967	0.0360744
	Niben101Scf06094g00011.1	sp|P10538|AMYB_SOYBN *-** Beta-amylase IPR001554 (Glycoside hydrolase, family 14), IPR017853 (Glycoside hydrolase superfamily) GO:0000272 (polysaccharide catabolic process), GO:0005975 (carbohydrate metabolic process), GO:0016161 (beta-amylase activity)	464.541	0.749992	0.120281	6.23535	4.51e-10	1.05e-07
	Niben101Scf02303g00022.1	AT2G39380.1 *-** exocyst subunit exo70 family protein H2 LENGTH=637 IPR004140 (Exocyst complex protein Exo70), IPR016159 (Cullin repeat-like-containing domain) GO:0000145 (exocyst), GO:0006887 (exocytosis)	56.4193	0.746075	0.236415	3.15578	0.00160068	0.0262765
	Niben101Scf02195g04001.1	AT2G23610.1 *-*- methyl esterase 3 LENGTH=263 IPR029058 (Alpha/Beta hydrolase fold)	118.608	0.745577	0.166733	4.47168	7.76e-06	0.000409085
	Niben101Scf14755g00001.1	AT5G14470.1 *-*- GHMP kinase family protein LENGTH=366 IPR013750 (GHMP kinase, C-terminal domain), IPR020568 (Ribosomal protein S5 domain 2-type fold)	86.167	0.743994	0.187984	3.95776	7.57e-05	0.0025252
	Niben101Scf03690g00012.1	sp|Q01440|GTR1_LEIDO *-** Membrane transporter D1 IPR005828 (General substrate transporter), IPR020846 (Major facilitator superfamily domain) GO:0005215 (transporter activity), GO:0016020 (membrane), GO:0016021 (integral component of membrane), GO:0022857 (transmembrane transporter activity), GO:0022891 (substrate-specific transmembrane transporter activity), GO:0055085 (transmembrane transport)	681.119	0.742092	0.132492	5.60104	2.13e-08	3.09e-06
	Niben101Scf05961g02032.1	sp|Q8L7B2|SCP20_ARATH *-** Serine carboxypeptidase-like 20 IPR001563 (Peptidase S10, serine carboxypeptidase), IPR029058 (Alpha/Beta hydrolase fold) GO:0004185 (serine-type carboxypeptidase activity), GO:0006508 (proteolysis)	1521.81	0.738271	0.11695	6.31269	2.74e-10	6.72e-08
	Niben101Scf22800g00002.1	sp|Q21988|AMX1_CAEEL --*- Amine oxidase family member 1 IPR002937 (Amine oxidase) GO:0016491 (oxidoreductase activity), GO:0055114 (oxidation-reduction process)	773.996	0.73328	0.142152	5.15844	2.49e-07	2.48e-05
	Niben101Scf08182g02013.1	ref|NP_001105775.1| *-*- alkaline alpha galactosidase 3 [Zea mays] alkaline alpha galactosidase 3 [Zea mays] IPR008811 (Glycosyl hydrolases 36), IPR013785 (Aldolase-type TIM barrel) GO:0003824 (catalytic activity)	329.45	0.732862	0.201028	3.64558	0.000266789	0.00671948
	Niben101Scf04662g00003.1	ref|XP_007029644.1| *-*- Plasma membrane isoform 4 [Theobroma cacao] gb|EOY10146.1| Plasma membrane isoform 4 [Theobroma cacao] IPR011528 (Nuclease-related domain, NERD)	550.266	0.732809	0.111767	6.55659	5.51e-11	1.68e-08
	Niben101Scf02373g05008.1	sp|Q9SYT0|ANXD1_ARATH *-*- Annexin D1 IPR001464 (Annexin) GO:0005509 (calcium ion binding), GO:0005544 (calcium-dependent phospholipid binding)	1346.1	0.732683	0.230348	3.18076	0.0014689	0.0246643
	Niben101Scf02015g06005.1	AT1G55370.2 *-*- NDH-dependent cyclic electron flow 5 LENGTH=354 IPR011013 (Galactose mutarotase-like domain) GO:0003824 (catalytic activity), GO:0005975 (carbohydrate metabolic process), GO:0030246 (carbohydrate binding)	468.902	0.73189	0.109229	6.70053	2.08e-11	7.21e-09
	Niben101Scf03487g00013.1	AT2G31040.1 *-*- ATP synthase protein I -related LENGTH=350	2592.46	0.729493	0.087265	8.35951	6.3e-17	7.49e-14
	Niben101Scf00963g04011.1	ref|XP_002512326.1| *-*- conserved hypothetical protein [Ricinus communis] gb|EEF49778.1| conserved hypothetical protein [Ricinus communis] IPR021410 (The fantastic four family)	605.39	0.729296	0.111871	6.51909	7.07e-11	2.1e-08
	Niben101Scf33827g00004.1	ref|WP_020779708.1| *-*- flavoprotein family protein [Lept [Leptospira kirschneri str. JB] IPR004792 (Conserved hypothetical protein CHP00275, flavoprotein HI0933-like), IPR013027 (FAD-dependent pyridine nucleotide-disulphide oxidoreductase) GO:0055114 (oxidation-reduction process)	516.269	0.729232	0.119548	6.09991	1.06e-09	2.3e-07
	Niben101Scf03790g03001.1	gb|ABL97972.1| *-*- serine-rich protein [Brassica rapa] emb|CDY19808.1| BnaA09g04610D [Brassica napus]	101.846	0.727466	0.192622	3.77664	0.000158955	0.00454404
	Niben101Scf01834g02011.1	AT1G49975.1 *-** INVOLVED IN: photosynthesis; LOCATED IN: photosystem I, chloroplast, thylakoid membrane; EXPRESSED IN: 20 plant structures; EXPRESSED DURING: 13 growth stages; IPR008796 (Photosystem I PsaN, reaction centre subunit N) GO:0005516 (calmodulin binding), GO:0009522 (photosystem I), GO:0015979 (photosynthesis), GO:0042651 (thylakoid membrane)	563.966	0.725643	0.0928854	7.81224	5.62e-15	4.53e-12
	Niben101Scf00240g03015.1	sp|Q43867|PME1_ARATH *-** Pectinesterase 1 IPR006501 (Pectinesterase inhibitor domain), IPR011050 (Pectin lyase fold/virulence factor) GO:0004857 (enzyme inhibitor activity), GO:0005618 (cell wall), GO:0030599 (pectinesterase activity), GO:0042545 (cell wall modification)	295.238	0.724897	0.127613	5.68045	1.34e-08	2e-06
	Niben101Scf10482g01024.1	AT1G69780.1 *-*- Homeobox-leucine zipper protein family LENGTH=294 IPR003106 (Leucine zipper, homeobox-associated), IPR009057 (Homeodomain-like) GO:0003677 (DNA binding), GO:0003700 (sequence-specific DNA binding transcription factor activity), GO:0005634 (nucleus), GO:0006355 (regulation of transcription, DNA-templated), GO:0043565 (sequence-specific DNA binding)	193.459	0.722514	0.213581	3.38286	0.000717362	0.0143501
	Niben101Scf08149g00015.1	AT2G26150.1 *-** heat shock transcription factor A2 LENGTH=345 IPR011991 (Winged helix-turn-helix DNA-binding domain), IPR027725 (Heat shock transcription factor family) GO:0003700 (sequence-specific DNA binding transcription factor activity), GO:0005634 (nucleus), GO:0006355 (regulation of transcription, DNA-templated), GO:0009408 (response to heat), GO:0043565 (sequence-specific DNA binding)	204.851	0.721703	0.126667	5.69762	1.21e-08	1.87e-06
	Niben101Scf03240g01008.1	AT1G66180.1 *-*- Eukaryotic aspartyl protease family protein LENGTH=430 IPR001461 (Aspartic peptidase), IPR021109 (Aspartic peptidase domain) GO:0004190 (aspartic-type endopeptidase activity), GO:0006508 (proteolysis)	216.079	0.717756	0.217742	3.29635	0.000979483	0.0180342
	Niben101Scf01927g09002.1	sp|Q9FK16|AGP22_ARATH *-*- Arabinogalactan peptide 22 IPR009424 (Arabinogalactan peptide, AGP)	505.5	0.717178	0.170889	4.19674	2.71e-05	0.0011109
	Niben101Scf08929g00003.1	ref|NP_001274932.1| *-*- zinc finger protein NUTCRACKER-like [Solanum tuber [Solanum tuberosum]	128.864	0.714727	0.160864	4.44304	8.87e-06	0.000453185
	Niben101Scf06349g00008.1	sp|P46510|CAHX_FLABI *-*- Carbonic anhydrase IPR001765 (Carbonic anhydrase) GO:0004089 (carbonate dehydratase activity), GO:0008270 (zinc ion binding), GO:0015976 (carbon utilization)	42487.9	0.711461	0.157286	4.52336	6.09e-06	0.000333487
	Niben101Scf00872g03005.1	sp|Q40477|ERF4_TOBAC *-** Ethylene-responsive transcription factor 4 IPR015300 (DNA-binding pseudobarrel domain), IPR016177 (DNA-binding domain) GO:0003677 (DNA binding), GO:0003700 (sequence-specific DNA binding transcription factor activity), GO:0006355 (regulation of transcription, DNA-templated)	124.291	0.710063	0.199873	3.55258	0.000381474	0.00884971
	Niben101Scf07722g01002.1	sp|Q2JW78|DNAJ_SYNJA *-*- Chaperone protein DnaJ IPR001623 (DnaJ domain)	161.227	0.703253	0.180966	3.8861	0.000101868	0.00319745
	Niben101Scf07226g07007.1	sp|Q9R0S5|YLAT1_RAT *-** Y+L amino acid transporter 1 IPR002293 (Amino acid/polyamine transporter I) GO:0003333 (amino acid transmembrane transport), GO:0015171 (amino acid transmembrane transporter activity), GO:0016020 (membrane)	210.596	0.702322	0.167654	4.18911	2.8e-05	0.00113959
	Niben101Scf03969g04003.1	sp|Q39085|DIM_ARATH *-** Delta(24)-sterol reductase IPR016166 (FAD-binding, type 2) GO:0003824 (catalytic activity), GO:0008762 (UDP-N-acetylmuramate dehydrogenase activity), GO:0016491 (oxidoreductase activity), GO:0016614 (oxidoreductase activity, acting on CH-OH group of donors), GO:0050660 (flavin adenine dinucleotide binding), GO:0055114 (oxidation-reduction process)	441.919	0.70002	0.18879	3.70793	0.000208959	0.00559575
	Niben101Scf01894g02004.1	sp|Q9FLG1|BXL4_ARATH *-*- Beta-D-xylosidase 4 IPR002772 (Glycoside hydrolase family 3 C-terminal domain), IPR017853 (Glycoside hydrolase superfamily), IPR026891 (Fibronectin type III-like domain), IPR026892 (Glycoside hydrolase family 3) GO:0004553 (hydrolase activity, hydrolyzing O-glycosyl compounds), GO:0005975 (carbohydrate metabolic process)	2484.34	0.69839	0.154081	4.53261	5.83e-06	0.000322037
	Niben101Scf01671g04007.1	AT3G17510.1 *-** CBL-interacting protein kinase 1 LENGTH=444 IPR004041 (NAF domain), IPR011009 (Protein kinase-like domain) GO:0004672 (protein kinase activity), GO:0005524 (ATP binding), GO:0006468 (protein phosphorylation), GO:0007165 (signal transduction), GO:0016772 (transferase activity, transferring phosphorus-containing groups)	1638.35	0.697996	0.122565	5.69491	1.23e-08	1.89e-06
	Niben101Scf02551g01007.1	Unknown protein	71.186	0.695901	0.238074	2.92304	0.00346632	0.0475334
	Niben101Scf00551g02008.1	sp|Q9M0G0|GAGT3_ARATH *-** Gamma-glutamyltranspeptidase 3 IPR000101 (Gamma-glutamyltranspeptidase), IPR029055 (Nucleophile aminohydrolases, N-terminal) GO:0003840 (gamma-glutamyltransferase activity), GO:0006749 (glutathione metabolic process)	173.581	0.695577	0.201627	3.44983	0.000560949	0.0119178
	Niben101Scf01319g07003.1	sp|P83332|TLP1_PRUPE *-*- Thaumatin-like protein 1 IPR001938 (Thaumatin)	416.25	0.695442	0.16425	4.23404	2.3e-05	0.000965435
	Niben101Scf04607g01003.1	sp|P51823|ARF2_ORYSJ *-*- ADP-ribosylation factor 2 IPR003579 (Small GTPase superfamily, Rab type), IPR005225 (Small GTP-binding protein domain), IPR006689 (Small GTPase superfamily, ARF/SAR type), IPR027417 (P-loop containing nucleoside triphosphate hydrolase) GO:0005525 (GTP binding), GO:0005622 (intracellular), GO:0006886 (intracellular protein transport), GO:0007264 (small GTPase mediated sig…	501.822	0.692373	0.114806	6.03083	1.63e-09	3.34e-07
	Niben101Scf08966g00001.1	sp|B2RLJ0|DNAJ_PORG3 --*- Chaperone protein DnaJ IPR001305 (Heat shock protein DnaJ, cysteine-rich domain) GO:0031072 (heat shock protein binding), GO:0051082 (unfolded protein binding)	648.003	0.692355	0.119675	5.7853	7.24e-09	1.22e-06
	Niben101Scf02569g00027.1	AT4G12290.1 *-** Copper amine oxidase family protein LENGTH=741 IPR000269 (Copper amine oxidase) GO:0005507 (copper ion binding), GO:0008131 (primary amine oxidase activity), GO:0009308 (amine metabolic process), GO:0048038 (quinone binding), GO:0055114 (oxidation-reduction process)	369.294	0.691451	0.168384	4.10639	4.02e-05	0.00151913
	Niben101Scf04793g01008.1	sp|Q8IFW4|THIOT_DROME *-*- Thioredoxin-T IPR005746 (Thioredoxin), IPR012336 (Thioredoxin-like fold) GO:0006662 (glycerol ether metabolic process), GO:0015035 (protein disulfide oxidoreductase activity), GO:0045454 (cell redox homeostasis)	370.789	0.68905	0.128056	5.38087	7.41e-08	8.65e-06
	Niben101Scf02428g01005.1	sp|Q9CAM8|PP100_ARATH *-*- Pentatricopeptide repeat-containing protein IPR002885 (Pentatricopeptide repeat), IPR011990 (Tetratricopeptide-like helical domain), IPR016024 (Armadillo-type fold) GO:0005488 (binding), GO:0005515 (protein binding)	960.143	0.688693	0.0920386	7.48266	7.28e-14	4.67e-11
	Niben101Scf02145g04003.1	AT4G04330.1 *-*- Chaperonin-like RbcX protein LENGTH=174	108.238	0.685866	0.202391	3.38881	0.000701969	0.0141441
	Niben101Scf03644g03019.1	ref|NP_001053492.1| *-*- product [Oryza sativa Japonica Group]	519.324	0.684774	0.125972	5.43592	5.45e-08	6.68e-06
	Niben101Scf02316g03001.1	sp|Q9FE67|ERF80_ARATH *-** Ethylene-responsive transcription factor 9 IPR016177 (DNA-binding domain) GO:0003677 (DNA binding), GO:0003700 (sequence-specific DNA binding transcription factor activity), GO:0006355 (regulation of transcription, DNA-templated)	136.487	0.684308	0.202165	3.38489	0.000712063	0.0142815
	Niben101Scf04083g04008.1	sp|P81778|TL17_SPIOL --*- Thylakoid lumenal 17.4 kDa protein IPR001646 (Pentapeptide repeat)	1238.44	0.684238	0.139405	4.90827	9.19e-07	7.26e-05
	Niben101Scf02602g01016.1	sp|O23144|PPI1_ARATH *-** Proton pump-interactor 1 IPR029669 (Proton pump-interactor) GO:0005783 (endoplasmic reticulum), GO:0005886 (plasma membrane), GO:0010155 (regulation of proton transport)	132.704	0.683921	0.153982	4.44156	8.93e-06	0.000455378
	Niben101Scf08564g04005.1	sp|Q9LDY9|IOJAC_ARATH *-*- Protein Iojap, chloroplastic IPR004394 (Protein Iojap/ribosomal silencing factor RsfS), IPR025656 (Oligomerisation domain)	511.136	0.68334	0.11096	6.15843	7.35e-10	1.65e-07
	Niben101Scf02647g04003.1	AT2G05310.1 *-*- unknown protein; FUNCTIONS IN: molecular_function unknown; INVOLVED IN: biological_process unknown; LOCATED IN: chloroplast; BEST Arabidopsis thaliana protein match is: unknown protein . LENGTH=125	1337.14	0.682908	0.0752918	9.07015	1.19e-19	2.47e-16
	Niben101Scf05290g00011.1	sp|Q93ZT5|EDL3_ARATH *-*- EID1-like F-box protein 3	115.739	0.682554	0.157655	4.32941	1.5e-05	0.000681672
	Niben101Scf03300g02006.1	AT1G68670.1 *-*- myb-like transcription factor family protein LENGTH=354 IPR009057 (Homeodomain-like) GO:0003677 (DNA binding), GO:0003682 (chromatin binding)	285.824	0.681724	0.17226	3.95753	7.57e-05	0.0025252
	Niben101Scf05912g01009.1	sp|P19484|TFEB_HUMAN --*- Transcription factor EB IPR011598 (Myc-type, basic helix-loop-helix (bHLH) domain) GO:0046983 (protein dimerization activity)	385.705	0.679246	0.0991166	6.853	7.23e-12	3.12e-09
	Niben101Scf01852g01023.1	AT2G21170.1 *-** triosephosphate isomerase LENGTH=315 IPR000652 (Triosephosphate isomerase), IPR013785 (Aldolase-type TIM barrel) GO:0003824 (catalytic activity), GO:0004807 (triose-phosphate isomerase activity), GO:0006096 (glycolytic process), GO:0008152 (metabolic process)	945.043	0.678624	0.101164	6.70812	1.97e-11	6.96e-09
	Niben101Scf08609g01015.1	emb|CDY61112.1| *-*- BnaA06g39450D [Brassica napus]	80.6661	0.677516	0.176664	3.83505	0.000125537	0.00375184
	Niben101Scf28503g00002.1	ref|WP_008314969.1| *-*- Protein of unknown function (DUF561) [Leptolyngbya sp. PCC 6406] IPR007570 (Uncharacterised protein family Ycf23), IPR011005 (Dihydropteroate synthase-like), IPR013785 (Aldolase-type TIM barrel) GO:0003824 (catalytic activity), GO:0044237 (cellular metabolic process)	1939.87	0.676647	0.0801953	8.43749	3.24e-17	4.77e-14
	Niben101Scf07663g01003.1	sp|Q8W4G6|CRK15_ARATH *-** Cysteine-rich receptor-like protein kinase 15 IPR001611 (Leucine-rich repeat), IPR003591 (Leucine-rich repeat, typical subtype), IPR011009 (Protein kinase-like domain), IPR013210 (Leucine-rich repeat-containing N-terminal, type 2), IPR013320 (Concanavalin A-like lectin/glucanase domain) GO:0004672 (protein kinase activity), GO:0004674 (protein serine/threonine kinase ac…	79.7149	0.675223	0.205083	3.29244	0.000993233	0.0181802
	Niben101Scf05395g02001.1	AT1G80370.1 *-** Cyclin A2;4 LENGTH=461 IPR014400 (Cyclin A/B/D/E/F/O) GO:0000079 (regulation of cyclin-dependent protein serine/threonine kinase activity), GO:0005634 (nucleus), GO:0019901 (protein kinase binding), GO:0051726 (regulation of cell cycle)	95.0505	0.675199	0.187923	3.59296	0.000326945	0.00785453
	Niben101Scf08776g00017.1	sp|Q9FXA4|PUB26_ARATH --*- U-box domain-containing protein 26 IPR016024 (Armadillo-type fold) GO:0005488 (binding)	62.334	0.674924	0.20349	3.31675	0.000910714	0.0170699
	Niben101Scf02927g04002.1	sp|P10639|THIO_MOUSE *-*- Thioredoxin IPR005746 (Thioredoxin), IPR012336 (Thioredoxin-like fold) GO:0006662 (glycerol ether metabolic process), GO:0015035 (protein disulfide oxidoreductase activity), GO:0045454 (cell redox homeostasis)	1419.37	0.674067	0.127078	5.30434	1.13e-07	1.23e-05
	Niben101Scf03138g01048.1	sp|P35614|ERF1Z_ARATH *-** Eukaryotic peptide chain release factor subunit 1-3 IPR004403 (Peptide chain release factor eRF1/aRF1), IPR029064 (50S ribosomal protein L30e-like) GO:0005737 (cytoplasm), GO:0006415 (translational termination), GO:0016149 (translation release factor activity, codon specific)	57.2932	0.669262	0.183708	3.64308	0.00026939	0.00677134
	Niben101Scf00683g03043.1	sp|Q6NKU9|TI223_ARATH *-*- Mitochondrial import inner membrane translocase subunit TIM22-3 IPR003397 (Mitochondrial inner membrane translocase subunit Tim17/Tim22/Tim23/peroxisomal protein PMP24)	238.892	0.667739	0.125539	5.31899	1.04e-07	1.14e-05
	Niben101Scf03091g00017.1	sp|P40855|PEX19_HUMAN *-*- Peroxisomal biogenesis factor 19 IPR006708 (Pex19 protein) GO:0005777 (peroxisome)	642.064	0.662052	0.0963395	6.87207	6.33e-12	2.77e-09
	Niben101Scf04021g05008.1	sp|Q54UK0|PLDA_DICDI *-*- Phospholipase D A IPR000008 (C2 domain), IPR015679 (Phospholipase D family), IPR024632 (Phospholipase D, C-terminal) GO:0003824 (catalytic activity), GO:0005515 (protein binding), GO:0008152 (metabolic process)	158.272	0.660104	0.209982	3.14363	0.00166867	0.0271326
	Niben101Scf00918g04012.1	sp|D0MGU8|FTSH_RHOM4 *-** ATP-dependent zinc metalloprotease FtsH IPR000642 (Peptidase M41), IPR003959 (ATPase, AAA-type, core), IPR027417 (P-loop containing nucleoside triphosphate hydrolase) GO:0004222 (metalloendopeptidase activity), GO:0005524 (ATP binding), GO:0006508 (proteolysis)	89.0107	0.659882	0.178254	3.70193	0.000213969	0.00568724
	Niben101Scf01740g15006.1	AT5G62990.1 *-*- Ubiquitin carboxyl-terminal hydrolase family protein LENGTH=494 IPR021099 (Plant organelle RNA recognition domain)	100.301	0.65788	0.170995	3.84736	0.000119399	0.00360286
	Niben101Scf05286g00002.1	sp|P10538|AMYB_SOYBN *-** Beta-amylase IPR001554 (Glycoside hydrolase, family 14), IPR017853 (Glycoside hydrolase superfamily) GO:0000272 (polysaccharide catabolic process), GO:0005975 (carbohydrate metabolic process), GO:0016161 (beta-amylase activity)	955.615	0.654622	0.0972945	6.72826	1.72e-11	6.22e-09
	Niben101Scf12318g00007.1	sp|Q9SV43|PLP7_ARATH *-*- Patatin-like protein 7 IPR016035 (Acyl transferase/acyl hydrolase/lysophospholipase) GO:0008152 (metabolic process)	1874.18	0.650549	0.137142	4.74362	2.1e-06	0.000144893
	Niben101Ctg15252g00002.1	gb|AFK29424.1| --*- R2R3MYB transcription factor, partial [Lotus japonicus]	108.712	0.65032	0.182434	3.56469	0.000364281	0.0085316
	Niben101Scf09253g00011.1	sp|P46510|CAHX_FLABI *-*- Carbonic anhydrase IPR001765 (Carbonic anhydrase) GO:0004089 (carbonate dehydratase activity), GO:0008270 (zinc ion binding), GO:0015976 (carbon utilization)	56850.6	0.650101	0.140805	4.61705	3.89e-06	0.000233216
	Niben101Scf03959g00002.1	gb|AAT39951.2| *-*- Disease resistance protein, putative [Solanum demissum] IPR002182 (NB-ARC), IPR021929 (Late blight resistance protein R1), IPR027417 (P-loop containing nucleoside triphosphate hydrolase) GO:0043531 (ADP binding)	130.159	0.649401	0.200452	3.23968	0.00119663	0.0210043
	Niben101Scf00321g05002.1	sp|B1WRN9|CCS1_CYAA5 *-*- Cytochrome c biogenesis protein CcsB IPR007816 (ResB-like domain), IPR023494 (Cytochrome c biogenesis protein Ccs1/CcsB)	606.072	0.64896	0.105002	6.18048	6.39e-10	1.46e-07
	Niben101Scf03374g00006.1	AT4G16566.1 *-*- histidine triad nucleotide-binding 4 LENGTH=146 IPR001310 (Histidine triad (HIT) protein), IPR011146 (HIT-like domain) GO:0003824 (catalytic activity)	85.3542	0.648792	0.183678	3.53224	0.000412061	0.00937127
	Niben101Scf06376g05006.1	sp|Q8L7E9|MCAC1_ARATH *-*- Protein MID1-COMPLEMENTING ACTIVITY 1 IPR006461 (Uncharacterised protein family Cys-rich)	101.499	0.648533	0.204025	3.17869	0.00147943	0.0247734
	Niben101Scf03548g01011.1	sp|P56206|SYG_THET8 *-** Glycine--tRNA ligase IPR027031 (Glycyl-tRNA synthetase/DNA polymerase subunit gamma-2) GO:0000166 (nucleotide binding), GO:0004812 (aminoacyl-tRNA ligase activity), GO:0004820 (glycine-tRNA ligase activity), GO:0005524 (ATP binding), GO:0005737 (cytoplasm), GO:0006418 (tRNA aminoacylation for protein translation), GO:0006426 (glycyl-tRNA aminoacylation)	866.005	0.648462	0.117093	5.53801	3.06e-08	4.15e-06
	Niben101Scf12160g01023.1	sp|Q5L0K0|PYRH_GEOKA *-** Uridylate kinase IPR001048 (Aspartate/glutamate/uridylate kinase), IPR015963 (Uridylate kinase, bacteria) GO:0005737 (cytoplasm), GO:0006221 (pyrimidine nucleotide biosynthetic process), GO:0033862 (UMP kinase activity)	223.41	0.645643	0.136478	4.73073	2.24e-06	0.000152302
	Niben101Scf00132g03015.1	sp|B7KD42|RS6_CYAP7 *-*- 30S ribosomal protein S6 IPR000529 (Ribosomal protein S6), IPR014717 (Translation elongation factor EF1B/ribosomal protein S6) GO:0003735 (structural constituent of ribosome), GO:0005840 (ribosome), GO:0006412 (translation), GO:0019843 (rRNA binding)	1853.79	0.645639	0.0866912	7.44758	9.51e-14	5.52e-11
	Niben101Scf13058g00006.1	sp|Q8H1G0|GAT28_ARATH *-** GATA transcription factor 28 IPR013088 (Zinc finger, NHR/GATA-type) GO:0003700 (sequence-specific DNA binding transcription factor activity), GO:0006355 (regulation of transcription, DNA-templated), GO:0008270 (zinc ion binding), GO:0043565 (sequence-specific DNA binding)	60.0555	0.644118	0.190193	3.38665	0.000707506	0.0142194
	Niben101Scf02381g04022.1	sp|P26573|RBS8_NICPL *-*- Ribulose bisphosphate carboxylase small chain 8B, chloroplastic IPR000894 (Ribulose bisphosphate carboxylase small chain, domain), IPR024680 (Ribulose-1,5-bisphosphate carboxylase small subunit, N-terminal), IPR024681 (Ribulose bisphosphate carboxylase, small chain)	26139.6	0.642864	0.154247	4.16777	3.08e-05	0.00122966
	Niben101Scf18152g00003.1	sp|O80690|BGL46_ARATH *-*- Beta-glucosidase 46 IPR001360 (Glycoside hydrolase, family 1), IPR017853 (Glycoside hydrolase superfamily) GO:0004553 (hydrolase activity, hydrolyzing O-glycosyl compounds), GO:0005975 (carbohydrate metabolic process)	283.381	0.641936	0.205435	3.12477	0.00177947	0.0285916
	Niben101Scf00260g00002.1	sp|Q9LDW3|PUM11_ARATH *-*- Pumilio homolog 11 IPR016024 (Armadillo-type fold) GO:0003723 (RNA binding), GO:0005488 (binding)	968.059	0.641263	0.127778	5.01859	5.21e-07	4.5e-05
	Niben101Scf13600g01004.1	sp|P27492|CB21_TOBAC *-*- Chlorophyll a-b binding protein 16, chloroplastic IPR022796 (Chlorophyll A-B binding protein), IPR023329 (Chlorophyll a/b binding protein domain) GO:0009765 (photosynthesis, light harvesting), GO:0016020 (membrane)	24576.8	0.641067	0.168728	3.79941	0.000145043	0.00422365
	Niben101Scf06164g01028.1	AT5G62840.1 *-*- Phosphoglycerate mutase family protein LENGTH=297 IPR029033 (Histidine phosphatase superfamily)	160.08	0.640387	0.13516	4.73798	2.16e-06	0.000147929
	Niben101Scf01529g03006.1	sp|A2AU72|ARMC3_MOUSE --*- Armadillo repeat-containing protein 3 IPR016024 (Armadillo-type fold) GO:0005488 (binding), GO:0005515 (protein binding)	235.555	0.640274	0.170936	3.7457	0.000179893	0.00505013
	Niben101Ctg14682g00001.1	emb|CDY58300.1| *-*- BnaA06g38740D [Brassica napus] IPR021584 (Thylakoid soluble phosphoprotein TSP9)	336.751	0.640018	0.117961	5.42565	5.77e-08	7.04e-06
	Niben101Scf01249g04006.1	sp|A4K2S1|STK4_LEMCA *-** Serine/threonine-protein kinase 4 IPR011009 (Protein kinase-like domain) GO:0004672 (protein kinase activity), GO:0004674 (protein serine/threonine kinase activity), GO:0005524 (ATP binding), GO:0006468 (protein phosphorylation), GO:0016772 (transferase activity, transferring phosphorus-containing groups)	107.178	0.638402	0.183669	3.47583	0.000509268	0.0109785
	Niben101Scf00841g02021.1	AT1G73190.1 *-*- Aquaporin-like superfamily protein LENGTH=268 IPR000425 (Major intrinsic protein), IPR023271 (Aquaporin-like) GO:0005215 (transporter activity), GO:0006810 (transport), GO:0016020 (membrane)	15709.9	0.636772	0.14377	4.4291	9.46e-06	0.000475705
	Niben101Scf01582g08011.1	AT5G17530.3 *-*- phosphoglucosamine mutase family protein LENGTH=614 IPR016055 (Alpha-D-phosphohexomutase, alpha/beta/alpha I/II/III) GO:0005975 (carbohydrate metabolic process), GO:0016868 (intramolecular transferase activity, phosphotransferases)	827.026	0.634035	0.0945253	6.70757	1.98e-11	6.96e-09
	Niben101Scf34696g00003.1	sp|P27496|CB25_TOBAC *-*- Chlorophyll a-b binding protein 50, chloroplastic IPR022796 (Chlorophyll A-B binding protein), IPR023329 (Chlorophyll a/b binding protein domain) GO:0009765 (photosynthesis, light harvesting), GO:0016020 (membrane)	22582.9	0.631656	0.171384	3.68561	0.000228156	0.00598789
	Niben101Scf02286g01005.1	sp|Q84SL2|C3H50_ORYSJ *-*- Zinc finger CCCH domain-containing protein 50 IPR000571 (Zinc finger, CCCH-type), IPR020683 (Ankyrin repeat-containing domain) GO:0005515 (protein binding), GO:0046872 (metal ion binding)	606.539	0.631075	0.180134	3.50337	0.000459414	0.0101649
	Niben101Scf14374g00001.1	sp|B9E9K7|RL18_MACCJ *-*- 50S ribosomal protein L18 IPR005484 (Ribosomal protein L18/L5) GO:0003735 (structural constituent of ribosome), GO:0005622 (intracellular), GO:0005840 (ribosome), GO:0006412 (translation)	4075.23	0.629756	0.103808	6.06652	1.31e-09	2.79e-07
	Niben101Scf08488g02002.1	sp|P47265|DNAJ_MYCGE --*- Chaperone protein DnaJ IPR001305 (Heat shock protein DnaJ, cysteine-rich domain) GO:0031072 (heat shock protein binding), GO:0051082 (unfolded protein binding)	801.393	0.629023	0.169744	3.7057	0.000210806	0.00563314
	Niben101Scf00348g04008.1	emb|CDY44680.1| *-*- BnaA05g29260D [Brassica napus]	360.299	0.625814	0.123026	5.08685	3.64e-07	3.39e-05
	Niben101Scf00624g00002.1	AT5G16010.1 *-*- 3-oxo-5-alpha-steroid 4-dehydrogenase family protein LENGTH=268 IPR001104 (3-oxo-5-alpha-steroid 4-dehydrogenase, C-terminal) GO:0005737 (cytoplasm), GO:0006629 (lipid metabolic process), GO:0016021 (integral component of membrane), GO:0016627 (oxidoreductase activity, acting on the CH-CH group of donors)	134.983	0.623512	0.165667	3.76364	0.000167457	0.00475513
	Niben101Scf01160g01003.1	sp|P27496|CB25_TOBAC *-*- Chlorophyll a-b binding protein 50, chloroplastic IPR022796 (Chlorophyll A-B binding protein), IPR023329 (Chlorophyll a/b binding protein domain) GO:0009765 (photosynthesis, light harvesting), GO:0016020 (membrane)	161.363	0.622794	0.174766	3.56359	0.000365816	0.00854198
	Niben101Scf15666g00009.1	sp|P74518|LRTA_SYNY3 *-*- Light-repressed protein A homolog IPR003489 (Ribosomal protein S30Ae/sigma 54 modulation protein) GO:0044238 (primary metabolic process)	763.343	0.622633	0.186301	3.34207	0.000831554	0.0160435
	Niben101Scf02789g01004.1	sp|Q9C5S9|CRK6_ARATH *-** Cysteine-rich receptor-like protein kinase 6 IPR001611 (Leucine-rich repeat), IPR003591 (Leucine-rich repeat, typical subtype), IPR011009 (Protein kinase-like domain), IPR013210 (Leucine-rich repeat-containing N-terminal, type 2), IPR025875 (Leucine rich repeat 4) GO:0004672 (protein kinase activity), GO:0004674 (protein serine/threonine kinase activity), GO:0005515 (pro…	294.575	0.622431	0.180836	3.44196	0.000577523	0.0121767
	Niben101Scf05319g04005.1	AT3G06145.1 *-*- unknown protein; Has 15 Blast hits to 15 proteins in 7 species: Archae - 0; Bacteria - 0; Metazoa - 0; Fungi - 0; Plants - 15; Viruses - 0; Other Eukaryotes - 0 (source: NCBI BLink). LENGTH=166	146.058	0.622288	0.152114	4.09092	4.3e-05	0.00159486
	Niben101Scf02899g06004.1	ref|NP_181089.1| *-*- late embryogenesis abundant hydroxyproline-rich glycoprotein [Arabidopsis thaliana] gb|AAC36175.1| similar to harpin-induced protein hin1 from tobacco [Arabidopsis thaliana] gb|AEC09110.1| late embryogenesis abundant hydroxyproline-rich glycoprotein [Arabidopsis thaliana] IPR004864 (Late embryogenesis abundant protein, LEA-14)	139.963	0.622194	0.14828	4.19607	2.72e-05	0.00111239
	Niben101Scf05912g02006.1	sp|B0SDK7|ACP_LEPBA *-*- Acyl carrier protein IPR003231 (Acyl carrier protein (ACP)), IPR009081 (Acyl carrier protein-like) GO:0006633 (fatty acid biosynthetic process)	3084.12	0.620074	0.171121	3.62361	0.000290519	0.00722265
	Niben101Scf02137g00006.1	AT2G26500.2 *-** cytochrome b6f complex subunit (petM), putative LENGTH=125 IPR012595 (PetM of cytochrome b6/f complex subunit 7) GO:0009512 (cytochrome b6f complex)	1367.35	0.619961	0.105821	5.8586	4.67e-09	8.45e-07
	Niben101Scf00055g03005.1	ref|WP_014351734.1| *-** methyl transferase [Nocardia cyriacigeorgica] ref|YP_005264914.1| putative methyl transferase [Nocardia cyriacigeorgica GUH-2] emb|CCF64278.1| putative methyl transferase [Nocardia cyriacigeorgica GUH-2] IPR007213 (Leucine carboxyl methyltransferase), IPR029063 (S-adenosyl-L-methionine-dependent methyltransferase) GO:0008168 (methyltransferase activity), GO:0032259 (methy…	317.025	0.619556	0.156933	3.9479	7.88e-05	0.00260554
	Niben101Scf00454g02005.1	AT5G51180.1 *-*- alpha/beta-Hydrolases superfamily protein LENGTH=357 IPR007751 (Domain of unknown function DUF676, lipase-like), IPR029058 (Alpha/Beta hydrolase fold)	215.812	0.618575	0.167081	3.70224	0.000213704	0.00568625
	Niben101Scf01160g01005.1	sp|P27496|CB25_TOBAC *-*- Chlorophyll a-b binding protein 50, chloroplastic IPR022796 (Chlorophyll A-B binding protein), IPR023329 (Chlorophyll a/b binding protein domain) GO:0009765 (photosynthesis, light harvesting), GO:0016020 (membrane)	451.897	0.618219	0.136253	4.5373	5.7e-06	0.000317772
	Niben101Scf04629g02001.1	sp|Q93VH2|BBD2_ARATH *-** Bifunctional nuclease 2 IPR003729 (Bifunctional nuclease domain) GO:0004518 (nuclease activity)	2011.56	0.617595	0.171226	3.6069	0.000309878	0.00757564
	Niben101Scf07638g01001.1	sp|Q112Z3|ATPX_TRIEI *-** ATP synthase subunit b' IPR002146 (ATPase, F0 complex, subunit B/B', bacterial/chloroplast) GO:0015078 (hydrogen ion transmembrane transporter activity), GO:0015986 (ATP synthesis coupled proton transport), GO:0045263 (proton-transporting ATP synthase complex, coupling factor F(o))	231.231	0.617469	0.122936	5.02271	5.09e-07	4.44e-05
	Niben101Scf02783g01002.1	AT5G04820.1 *-*- ovate family protein 13 LENGTH=260 IPR006458 (Ovate protein family, C-terminal)	111.179	0.616349	0.175138	3.51922	0.00043281	0.00972461
	Niben101Scf24439g00006.1	AT2G39420.1 *-*- alpha/beta-Hydrolases superfamily protein LENGTH=317 IPR022742 (Putative lysophospholipase), IPR029058 (Alpha/Beta hydrolase fold)	288.549	0.615888	0.136758	4.50349	6.68e-06	0.000360727
	Niben101Scf04197g01022.1	sp|Q0VCZ3|YTHD2_BOVIN *-*- YTH domain-containing family protein 2 IPR007275 (YTH domain)	1679.41	0.615638	0.11157	5.51794	3.43e-08	4.51e-06
	Niben101Scf00995g00005.1	AT5G60680.1 *-*- Protein of unknown function, DUF584 LENGTH=163 IPR007608 (Senescence regulator S40)	138.094	0.615295	0.189501	3.24692	0.0011666	0.020672
	Niben101Scf02320g00019.1	sp|A1SNI7|RL17_NOCSJ *-*- 50S ribosomal protein L17 IPR000456 (Ribosomal protein L17) GO:0003735 (structural constituent of ribosome), GO:0005622 (intracellular), GO:0005840 (ribosome), GO:0006412 (translation)	1011.44	0.61491	0.109549	5.61312	1.99e-08	2.9e-06
	Niben101Scf00675g01003.1	AT1G55810.1 *-** uridine kinase-like 3 LENGTH=466 IPR000764 (Uridine kinase like), IPR027417 (P-loop containing nucleoside triphosphate hydrolase), IPR029057 (Phosphoribosyltransferase-like) GO:0004849 (uridine kinase activity), GO:0005524 (ATP binding), GO:0008152 (metabolic process), GO:0016301 (kinase activity), GO:0044206 (UMP salvage)	2107.71	0.611838	0.103843	5.89195	3.82e-09	7.12e-07
	Niben101Scf00175g02019.1	AT3G21760.1 *-*- UDP-Glycosyltransferase superfamily protein LENGTH=485 IPR002213 (UDP-glucuronosyl/UDP-glucosyltransferase) GO:0008152 (metabolic process), GO:0016758 (transferase activity, transferring hexosyl groups)	671.466	0.61087	0.0818916	7.4595	8.69e-14	5.17e-11
	Niben101Scf01267g01006.1	sp|G5EGA6|DHRS4_CAEEL *-** Dehydrogenase/reductase SDR family member 4 IPR002347 (Glucose/ribitol dehydrogenase) GO:0008152 (metabolic process), GO:0016491 (oxidoreductase activity)	370.085	0.60799	0.138619	4.38605	1.15e-05	0.000548272
	Niben101Scf07198g00003.1	AT3G02750.3 *-*- Protein phosphatase 2C family protein LENGTH=527 IPR001932 (Protein phosphatase 2C (PP2C)-like domain), IPR015655 (Protein phosphatase 2C) GO:0003824 (catalytic activity)	232.587	0.607317	0.15466	3.92679	8.61e-05	0.00277891
	Niben101Scf01517g05007.1	AT3G14410.1 *-*- Nucleotide/sugar transporter family protein LENGTH=340 IPR004853 (Triose-phosphate transporter domain)	536.688	0.607239	0.107162	5.66656	1.46e-08	2.15e-06
	Niben101Scf03224g10013.1	ref|XP_007023203.1| *-*- Post-illumination chlorophyll fluorescence increase isoform 3 [Theobroma cacao] gb|EOY25825.1| Post-illumination chlorophyll fluorescence increase isoform 3 [Theobroma cacao]	174.714	0.606262	0.142292	4.26069	2.04e-05	0.000879413
	Niben101Scf00111g01019.1	sp|Q9LEX0|P2A13_ARATH *-*- F-box protein PP2-A13 IPR001810 (F-box domain), IPR025886 (Phloem protein 2-like) GO:0005515 (protein binding)	96.2332	0.605446	0.178784	3.38647	0.000707981	0.0142194
	Niben101Scf00047g02014.1	sp|Q6ZY51|PWD_ARATH *-*- Phosphoglucan, water dikinase, chloroplastic	2396.55	0.604801	0.118104	5.1209	3.04e-07	2.9e-05
	Niben101Scf04044g00001.1	ref|XP_007009042.1| --*- Ethylene-dependent gravitropism-deficient and yellow-green-like 2 isoform 1 [Theobroma cacao] gb|EOY17852.1| Ethylene-dependent gravitropism-deficient and yellow-green-like 2 isoform 1 [Theobroma cacao]	808.239	0.604699	0.0922332	6.5562	5.52e-11	1.68e-08
	Niben101Scf04907g04001.1	ref|WP_013181175.1| *-** aromatic amino acid permease [Waddlia chondrophila] ref|YP_003708453.1| aromatic amino acid permease [Waddlia chondrophila WSU 86-1044] gb|ADI37447.1| putative aromatic amino acid permease [Waddlia chondrophila WSU 86-1044] emb|CCB90871.1| tyrosine-specific transport protein [Waddlia chondrophila 2032/99] IPR018227 (Tryptophan/tyrosine permease) GO:0003333 (amino acid tra…	644.4	0.603964	0.149175	4.04868	5.15e-05	0.00185432
	Niben101Scf02594g07008.1	sp|Q93VH2|BBD2_ARATH *-** Bifunctional nuclease 2 IPR003729 (Bifunctional nuclease domain) GO:0004518 (nuclease activity)	326.5	0.603103	0.164972	3.65579	0.000256386	0.00653654
	Niben101Scf01911g03001.1	AT5G60680.1 *-*- Protein of unknown function, DUF584 LENGTH=163 IPR007608 (Senescence regulator S40)	94.5266	0.60214	0.202455	2.97419	0.00293758	0.0421571
	Niben101Scf00294g03009.1	AT5G02810.1 *-*- pseudo-response regulator 7 LENGTH=727 IPR011006 (CheY-like superfamily) GO:0000160 (phosphorelay signal transduction system)	236.735	0.602097	0.154927	3.88631	0.000101778	0.00319745
	Niben101Scf09238g02005.1	sp|Q9LK24|FB327_ARATH *-*- F-box protein IPR001810 (F-box domain), IPR017900 (4Fe-4S ferredoxin, iron-sulphur binding, conserved site) GO:0005515 (protein binding)	91.0903	0.600967	0.181851	3.30473	0.000950693	0.0176341
	Niben101Scf08691g00013.1	sp|Q9NW13|RBM28_HUMAN *-** RNA-binding protein 28 IPR012677 (Nucleotide-binding alpha-beta plait domain) GO:0000166 (nucleotide binding), GO:0003676 (nucleic acid binding)	11793	0.600934	0.0834617	7.20013	6.02e-13	3.27e-10
	Niben101Scf02024g02010.1	sp|P31927|SPSA_MAIZE *-** Sucrose-phosphate synthase IPR012819 (Sucrose phosphate synthase, plant), IPR028098 (Glycosyltransferase subfamily 4, N-terminal domain) GO:0005985 (sucrose metabolic process), GO:0009058 (biosynthetic process), GO:0046524 (sucrose-phosphate synthase activity)	636.449	0.596853	0.0972924	6.13464	8.54e-10	1.89e-07
	Niben101Scf09321g00005.1	AT5G65590.1 *-** Dof-type zinc finger DNA-binding family protein LENGTH=316 IPR003851 (Zinc finger, Dof-type) GO:0003677 (DNA binding), GO:0006355 (regulation of transcription, DNA-templated)	163.572	0.596405	0.177871	3.35301	0.000799369	0.0156522
	Niben101Scf02093g04010.1	sp|Q56XR7|STR4A_ARATH *-*- Rhodanese-like domain-containing protein 4A, chloroplastic IPR001763 (Rhodanese-like domain)	166.394	0.595356	0.133874	4.44712	8.7e-06	0.000446192
	Niben101Scf03801g00003.1	sp|Q31KX4|PROA_SYNE7 *-** Gamma-glutamyl phosphate reductase IPR001057 (Glutamate/acetylglutamate kinase), IPR016161 (Aldehyde/histidinol dehydrogenase) GO:0003824 (catalytic activity), GO:0004349 (glutamate 5-kinase activity), GO:0004350 (glutamate-5-semialdehyde dehydrogenase activity), GO:0005737 (cytoplasm), GO:0006561 (proline biosynthetic process), GO:0008152 (metabolic process), GO:0016491…	1845.58	0.592895	0.178033	3.33025	0.00086769	0.0165238
	Niben101Scf23843g00012.1	Unknown protein	12931.7	0.592732	0.0885521	6.6936	2.18e-11	7.35e-09
	Niben101Scf04122g06010.1	sp|A2AU72|ARMC3_MOUSE --*- Armadillo repeat-containing protein 3 IPR016024 (Armadillo-type fold) GO:0005488 (binding), GO:0005515 (protein binding)	160.773	0.592366	0.147635	4.01237	6.01e-05	0.0020831
	Niben101Scf06349g02013.1	sp|Q9S9N9|CCR1_ARATH *-** Cinnamoyl-CoA reductase 1 IPR016040 (NAD(P)-binding domain) GO:0003854 (3-beta-hydroxy-delta5-steroid dehydrogenase activity), GO:0006694 (steroid biosynthetic process), GO:0016616 (oxidoreductase activity, acting on the CH-OH group of donors, NAD or NADP as acceptor), GO:0055114 (oxidation-reduction process)	705.639	0.592099	0.14645	4.04302	5.28e-05	0.00188612
	Niben101Scf01036g03001.1	sp|P15904|POR_AVESA *-** Protochlorophyllide reductase IPR002347 (Glucose/ribitol dehydrogenase) GO:0008152 (metabolic process), GO:0016491 (oxidoreductase activity), GO:0016630 (protochlorophyllide reductase activity), GO:0055114 (oxidation-reduction process)	1603.61	0.592051	0.166913	3.54705	0.000389564	0.00897075
	Niben101Scf06349g02015.1	sp|Q8KG16|RL7_CHLTE *-*- 50S ribosomal protein L7/L12 IPR000206 (Ribosomal protein L7/L12) GO:0003735 (structural constituent of ribosome), GO:0005622 (intracellular), GO:0005840 (ribosome), GO:0006412 (translation)	1341.83	0.591694	0.089664	6.59901	4.14e-11	1.33e-08
	Niben101Scf06996g02041.1	sp|B0B7R0|DNAJ_CHLT2 *-*- Chaperone protein DnaJ IPR001623 (DnaJ domain)	1608.15	0.591644	0.0836907	7.06941	1.56e-12	7.62e-10
	Niben101Scf18156g00011.1	sp|P31927|SPSA_MAIZE *-** Sucrose-phosphate synthase IPR012819 (Sucrose phosphate synthase, plant), IPR023214 (HAD-like domain), IPR028098 (Glycosyltransferase subfamily 4, N-terminal domain) GO:0005985 (sucrose metabolic process), GO:0009058 (biosynthetic process), GO:0046524 (sucrose-phosphate synthase activity)	2298.55	0.59086	0.150376	3.92922	8.52e-05	0.00276007
	Niben101Scf06275g00008.1	AT1G60140.1 *-** trehalose phosphate synthase LENGTH=861 IPR001830 (Glycosyl transferase, family 20), IPR006379 (HAD-superfamily hydrolase, subfamily IIB), IPR023214 (HAD-like domain) GO:0003824 (catalytic activity), GO:0005992 (trehalose biosynthetic process), GO:0008152 (metabolic process)	264.796	0.590539	0.117763	5.01466	5.31e-07	4.58e-05
	Niben101Scf04741g05004.1	sp|Q3Y4F4|CFI_CANGE *-** Chalcone--flavonone isomerase IPR016087 (Chalcone isomerase) GO:0009813 (flavonoid biosynthetic process), GO:0016872 (intramolecular lyase activity), GO:0045430 (chalcone isomerase activity)	390.776	0.590515	0.114526	5.15616	2.52e-07	2.5e-05
	Niben101Scf04107g00015.1	sp|Q47LM6|RS9_THEFY *-*- 30S ribosomal protein S9 IPR000754 (Ribosomal protein S9), IPR020568 (Ribosomal protein S5 domain 2-type fold) GO:0003735 (structural constituent of ribosome), GO:0005840 (ribosome), GO:0006412 (translation)	2527.12	0.590177	0.100641	5.86421	4.51e-09	8.23e-07
	Niben101Scf00247g05012.1	ref|WP_026798256.1| *-*- MULTISPECIES: hypothetical protein [Planktothrix]	256.339	0.589987	0.127352	4.63274	3.61e-06	0.000221521
	Niben101Scf01991g05012.1	sp|P26573|RBS8_NICPL *-*- Ribulose bisphosphate carboxylase small chain 8B, chloroplastic IPR000894 (Ribulose bisphosphate carboxylase small chain, domain), IPR024680 (Ribulose-1,5-bisphosphate carboxylase small subunit, N-terminal), IPR024681 (Ribulose bisphosphate carboxylase, small chain)	1407.47	0.588937	0.158738	3.71013	0.000207155	0.00555936
	Niben101Scf05799g02010.1	sp|Q40778|C74A2_PARAR *-*- Allene oxide synthase IPR001128 (Cytochrome P450) GO:0004497 (monooxygenase activity), GO:0005506 (iron ion binding), GO:0016705 (oxidoreductase activity, acting on paired donors, with incorporation or reduction of molecular oxygen), GO:0020037 (heme binding), GO:0055114 (oxidation-reduction process)	67.1289	0.588641	0.202025	2.91371	0.00357166	0.0485477
	Niben101Scf01482g01007.1	AT3G16857.2 *-*- response regulator 1 LENGTH=690 IPR009057 (Homeodomain-like) GO:0003677 (DNA binding), GO:0003682 (chromatin binding)	113.504	0.588175	0.180971	3.2501	0.00115364	0.0205151
	Niben101Scf01054g03001.1	ref|XP_007023201.1| *-*- Post-illumination chlorophyll fluorescence increase isoform 1 [Theobroma cacao] gb|EOY25823.1| Post-illumination chlorophyll fluorescence increase isoform 1 [Theobroma cacao]	8496.36	0.58708	0.0920883	6.37519	1.83e-10	4.71e-08
	Niben101Scf08108g00003.1	AT2G29670.1 *-*- Tetratricopeptide repeat (TPR)-like superfamily protein LENGTH=536 IPR011990 (Tetratricopeptide-like helical domain) GO:0005515 (protein binding)	4760.18	0.58703	0.149025	3.93914	8.18e-05	0.00267077
	Niben101Scf01954g01021.1	ref|XP_002513040.1| *-*- conserved hypothetical protein [Ricinus communis] gb|EEF49543.1| conserved hypothetical protein [Ricinus communis]	306.299	0.584901	0.143513	4.07561	4.59e-05	0.00168377
	Niben101Scf08006g01028.1	sp|Q9SRT2|BH062_ARATH *-*- Transcription factor bHLH62 IPR011598 (Myc-type, basic helix-loop-helix (bHLH) domain) GO:0046983 (protein dimerization activity)	294.279	0.584789	0.120526	4.85199	1.22e-06	9.09e-05
	Niben101Scf02381g05008.1	AT5G16140.1 *-** Peptidyl-tRNA hydrolase family protein LENGTH=240 IPR001328 (Peptidyl-tRNA hydrolase) GO:0004045 (aminoacyl-tRNA hydrolase activity)	468.834	0.584315	0.0958075	6.09884	1.07e-09	2.3e-07
	Niben101Scf00661g01014.1	sp|Q4R380|DPOLL_MACFA *-** DNA polymerase lambda IPR022312 (DNA polymerase family X), IPR028207 (DNA polymerase beta, palm domain), IPR029398 (DNA polymerase beta, thumb domain) GO:0003677 (DNA binding), GO:0003887 (DNA-directed DNA polymerase activity), GO:0005634 (nucleus), GO:0006281 (DNA repair), GO:0016779 (nucleotidyltransferase activity), GO:0034061 (DNA polymerase activity)	308.212	0.583662	0.118971	4.90593	9.3e-07	7.32e-05
	Niben101Scf02112g00007.1	sp|P81834|TL16_SPIOL --*- Thylakoid lumenal 13.3 kDa protein	2161.25	0.583645	0.146406	3.98647	6.71e-05	0.00230161
	Niben101Scf01526g04020.1	sp|C5BM96|GCSH_TERTT *-** Glycine cleavage system H protein IPR002930 (Glycine cleavage system H-protein) GO:0005960 (glycine cleavage complex), GO:0019464 (glycine decarboxylation via glycine cleavage system)	6817.58	0.58307	0.0779981	7.47543	7.69e-14	4.74e-11
	Niben101Scf06236g03019.1	AT3G05840.2 *-** Protein kinase superfamily protein LENGTH=409 IPR011009 (Protein kinase-like domain) GO:0004672 (protein kinase activity), GO:0004674 (protein serine/threonine kinase activity), GO:0005524 (ATP binding), GO:0006468 (protein phosphorylation), GO:0016772 (transferase activity, transferring phosphorus-containing groups)	185.051	0.582423	0.169293	3.44032	0.000581034	0.0122301
	Niben101Scf27717g00001.1	AT4G12520.1 *-*- Bifunctional inhibitor/lipid-transfer protein/seed storage 2S albumin superfamily protein LENGTH=129 IPR016140 (Bifunctional inhibitor/plant lipid transfer protein/seed storage helical domain)	612.259	0.581789	0.177094	3.28521	0.00101908	0.018558
	Niben101Scf04714g00004.1	AT4G00165.1 *-*- Bifunctional inhibitor/lipid-transfer protein/seed storage 2S albumin superfamily protein LENGTH=128 IPR016140 (Bifunctional inhibitor/plant lipid transfer protein/seed storage helical domain)	533.081	0.58109	0.179284	3.24117	0.00119041	0.02096
	Niben101Scf06423g01016.1	sp|O42993|FKBP_SCHPO *-*- Peptidyl-prolyl cis-trans isomerase IPR001179 (Peptidyl-prolyl cis-trans isomerase, FKBP-type, domain), IPR023566 (Peptidyl-prolyl cis-trans isomerase, FKBP-type) GO:0006457 (protein folding)	1170.21	0.581069	0.113388	5.12462	2.98e-07	2.87e-05
	Niben101Scf22702g00008.1	AT1G32580.1 *-*- plastid developmental protein DAG, putative LENGTH=229	246.742	0.5803	0.139419	4.16228	3.15e-05	0.0012512
	Niben101Scf03116g04006.1	AT3G17430.1 *-*- Nucleotide-sugar transporter family protein LENGTH=375 IPR004853 (Triose-phosphate transporter domain)	242.223	0.579821	0.155217	3.73555	0.000187305	0.00521137
	Niben101Scf07278g00010.1	AT4G34020.1 *-*- Class I glutamine amidotransferase-like superfamily protein LENGTH=472 IPR006287 (DJ-1), IPR029062 (Class I glutamine amidotransferase-like)	109.043	0.579414	0.178855	3.23957	0.00119712	0.0210043
	Niben101Scf04044g07022.1	AT5G05690.1 *-*- Cytochrome P450 superfamily protein LENGTH=472 IPR001128 (Cytochrome P450) GO:0005506 (iron ion binding), GO:0016705 (oxidoreductase activity, acting on paired donors, with incorporation or reduction of molecular oxygen), GO:0020037 (heme binding), GO:0055114 (oxidation-reduction process)	1464.04	0.579172	0.103492	5.59627	2.19e-08	3.14e-06
	Niben101Scf02077g12028.1	emb|CDX87277.1| *-*- BnaC09g05920D [Brassica napus]	193.764	0.578769	0.126538	4.57389	4.79e-06	0.000274352
	Niben101Scf01750g13009.1	gb|ADH43621.1| *-*- sex-linked protein 9 [Silene latifolia] IPR017498 (Photosystem I PsaO)	9594.51	0.577768	0.111696	5.17267	2.31e-07	2.34e-05
	Niben101Scf02354g02014.1	ref|WP_019540397.1| *-** GTP-binding protein YsxC [Proteiniphilum acetatigenes] IPR006073 (GTP binding domain), IPR027417 (P-loop containing nucleoside triphosphate hydrolase) GO:0005525 (GTP binding)	167.523	0.57741	0.132454	4.35933	1.3e-05	0.000609271
	Niben101Scf11616g00002.1	sp|G5ED84|KLHL8_CAEEL *-*- Kelch-like protein 8 IPR015916 (Galactose oxidase, beta-propeller) GO:0005515 (protein binding)	86.2111	0.577265	0.168113	3.4338	0.000595183	0.0124441
	Niben101Scf00607g03013.1	sp|P27496|CB25_TOBAC *-*- Chlorophyll a-b binding protein 50, chloroplastic IPR022796 (Chlorophyll A-B binding protein), IPR023329 (Chlorophyll a/b binding protein domain) GO:0009765 (photosynthesis, light harvesting), GO:0016020 (membrane)	289.809	0.576615	0.178144	3.2368	0.00120879	0.0211645
	Niben101Scf05880g03034.1	sp|M1BYJ7|ENDB1_SOLTU *-** External alternative NAD(P)H-ubiquinone oxidoreductase B1, mitochondrial IPR013027 (FAD-dependent pyridine nucleotide-disulphide oxidoreductase), IPR023753 (Pyridine nucleotide-disulphide oxidoreductase, FAD/NAD(P)-binding domain) GO:0016491 (oxidoreductase activity), GO:0050660 (flavin adenine dinucleotide binding), GO:0055114 (oxidation-reduction process)	429.111	0.576288	0.11454	5.03133	4.87e-07	4.3e-05
	Niben101Scf08590g00007.1	sp|P81778|TL17_SPIOL --*- Thylakoid lumenal 17.4 kDa protein IPR001646 (Pentapeptide repeat)	1851.51	0.576206	0.131026	4.39764	1.09e-05	0.000527851
	Niben101Scf02687g00005.1	sp|Q6NPT8|PP2B1_ARATH *-*- F-box protein PP2-B1 IPR001810 (F-box domain), IPR025886 (Phloem protein 2-like) GO:0005515 (protein binding)	87.5899	0.575965	0.17246	3.3397	0.000838683	0.0161065
	Niben101Scf02945g01001.1	sp|Q8GZ17|COBL7_ARATH *-*- COBRA-like protein 7 IPR006918 (COBRA, plant) GO:0010215 (cellulose microfibril organization), GO:0016049 (cell growth), GO:0031225 (anchored component of membrane)	175.781	0.575529	0.134464	4.28016	1.87e-05	0.00081575
	Niben101Scf05382g03009.1	sp|Q9SSF9|PP123_ARATH *-*- Pentatricopeptide repeat-containing protein IPR002885 (Pentatricopeptide repeat), IPR011990 (Tetratricopeptide-like helical domain), IPR027434 (Homing endonuclease) GO:0004519 (endonuclease activity), GO:0005515 (protein binding)	150.688	0.574668	0.148655	3.86578	0.000110735	0.00341568
	Niben101Scf21202g00009.1	sp|B9K895|RS17_THENN *-*- 30S ribosomal protein S17 IPR000266 (Ribosomal protein S17), IPR012340 (Nucleic acid-binding, OB-fold) GO:0003735 (structural constituent of ribosome), GO:0005622 (intracellular), GO:0005840 (ribosome), GO:0006412 (translation)	2955.45	0.574557	0.110258	5.21101	1.88e-07	1.93e-05
	Niben101Scf06347g04035.1	sp|C1DFM2|DNAJ_AZOVD --*- Chaperone protein DnaJ IPR001305 (Heat shock protein DnaJ, cysteine-rich domain) GO:0031072 (heat shock protein binding), GO:0051082 (unfolded protein binding)	1483.76	0.574149	0.0808319	7.103	1.22e-12	6.35e-10
	Niben101Scf10015g05008.1	sp|Q9LIG2|RLK6_ARATH *-** Receptor-like protein kinase IPR011009 (Protein kinase-like domain), IPR013320 (Concanavalin A-like lectin/glucanase domain), IPR024788 (Malectin-like carbohydrate-binding domain) GO:0004672 (protein kinase activity), GO:0004674 (protein serine/threonine kinase activity), GO:0005524 (ATP binding), GO:0006468 (protein phosphorylation), GO:0016772 (transferase activity, tr…	186.853	0.573907	0.133983	4.28343	1.84e-05	0.000808087
	Niben101Scf13036g00009.1	AT5G03720.1 *-** heat shock transcription factor A3 LENGTH=412 IPR011991 (Winged helix-turn-helix DNA-binding domain), IPR027725 (Heat shock transcription factor family) GO:0003700 (sequence-specific DNA binding transcription factor activity), GO:0005634 (nucleus), GO:0006355 (regulation of transcription, DNA-templated), GO:0009408 (response to heat), GO:0043565 (sequence-specific DNA binding)	279.102	0.573205	0.116978	4.90012	9.58e-07	7.45e-05
	Niben101Scf07663g00004.1	ref|WP_019857672.1| *-*- iron-sulfur cluster assembly protein HesB [Mesorhizobium loti] IPR001347 (Sugar isomerase (SIS)) GO:0005975 (carbohydrate metabolic process), GO:0030246 (carbohydrate binding)	188.742	0.572983	0.138898	4.1252	3.7e-05	0.00142822
	Niben101Scf00367g09002.1	sp|A1VS84|RL28_POLNA *-*- 50S ribosomal protein L28 IPR001383 (Ribosomal protein L28), IPR026569 (Ribosomal protein L28/L24) GO:0003735 (structural constituent of ribosome), GO:0005622 (intracellular), GO:0005840 (ribosome), GO:0006412 (translation)	1936.41	0.572779	0.0971781	5.89412	3.77e-09	7.08e-07
	Niben101Scf01063g10013.1	ref|NP_001149203.1| *-*- seed specific protein Bn15D1B [Zea mays] gb|ACG34551.1| seed specific protein Bn15D1B [Zea mays]	837.551	0.572734	0.170551	3.35813	0.000784713	0.0154378
	Niben101Scf04763g01015.1	AT3G29185.2 *-*- Domain of unknown function (DUF3598) LENGTH=411 IPR011038 (Calycin-like), IPR022017 (Domain of unknown function DUF3598)	1616.48	0.572333	0.119606	4.78516	1.71e-06	0.000120929
	Niben101Scf06933g02008.1	AT3G22210.1 *-*- unknown protein; FUNCTIONS IN: molecular_function unknown; INVOLVED IN: biological_process unknown; LOCATED IN: endomembrane system; EXPRESSED IN: 21 plant structures; EXPRESSED DURING: 13 growth stages; Has 26 Blast hits to 26 proteins in 13 species: Archae - 0; Bacteria - 0; Metazoa - 0; Fungi - 0; Plants - 26; Viruses - 0; Other Eukaryotes - 0 (source: NCBI BLink). LENGTH=69	139.945	0.571266	0.163007	3.50455	0.00045738	0.0101579
	Niben101Ctg15519g00001.1	ref|XP_010111583.1| *-** 30S rib S21 [Morus notabilis] IPR001911 (Ribosomal protein S21) GO:0003735 (structural constituent of ribosome), GO:0005840 (ribosome), GO:0006412 (translation)	1759.04	0.571124	0.103574	5.51417	3.5e-08	4.58e-06
	Niben101Scf06128g00002.1	sp|P11891|PSRP5_PEA --*- 50S ribosomal protein 5, chloroplastic	2295.33	0.571033	0.120398	4.74287	2.11e-06	0.000145034
	Niben101Scf03934g00016.1	ref|XP_007024682.1| *-*- Tetratricopeptide repeat-like superfamily protein isoform 1 [Theobroma cacao] gb|EOY27304.1| Tetratricopeptide repeat-like superfamily protein isoform 1 [Theobroma cacao] IPR011990 (Tetratricopeptide-like helical domain) GO:0005515 (protein binding)	552.66	0.570233	0.123695	4.60998	4.03e-06	0.000239067
	Niben101Scf02017g00001.1	sp|Q8L7S6|HEXO3_ARATH *-** Beta-hexosaminidase 3 IPR017853 (Glycoside hydrolase superfamily), IPR025705 (Beta-hexosaminidase), IPR029018 (Chitobiase/beta-hexosaminidase domain 2-like) GO:0004553 (hydrolase activity, hydrolyzing O-glycosyl compounds), GO:0004563 (beta-N-acetylhexosaminidase activity), GO:0005975 (carbohydrate metabolic process)	310.761	0.570115	0.140553	4.05623	4.99e-05	0.00180849
	Niben101Scf03595g09009.1	sp|Q114R3|DNAJ_TRIEI *-*- Chaperone protein DnaJ IPR001623 (DnaJ domain)	550.377	0.569602	0.113746	5.00767	5.51e-07	4.73e-05
	Niben101Scf11724g01006.1	sp|P40998|THI4_SCHPO *-** Thiamine thiazole synthase IPR002922 (Thiazole biosynthetic enzyme Thi4 family) GO:0006950 (response to stress), GO:0009228 (thiamine biosynthetic process)	55535.7	0.569048	0.0976881	5.82515	5.71e-09	9.97e-07
	Niben101Scf13167g02002.1	AT1G30820.1 *-** CTP synthase family protein LENGTH=600 IPR004468 (CTP synthase), IPR027417 (P-loop containing nucleoside triphosphate hydrolase), IPR029062 (Class I glutamine amidotransferase-like) GO:0003883 (CTP synthase activity), GO:0006221 (pyrimidine nucleotide biosynthetic process)	185.707	0.568841	0.149418	3.80706	0.000140629	0.00412398
	Niben101Scf11009g00040.1	sp|Q9SH60|PP103_ARATH *-*- Pentatricopeptide repeat-containing protein IPR002885 (Pentatricopeptide repeat), IPR011990 (Tetratricopeptide-like helical domain) GO:0005515 (protein binding)	1455.02	0.568538	0.10997	5.16992	2.34e-07	2.36e-05
	Niben101Scf01785g04008.1	sp|O23164|CRPM4_ARATH *-*- Cold-regulated 413 plasma membrane protein 4 IPR008892 (Cold acclimation WCOR413)	1658.78	0.567669	0.112558	5.04337	4.57e-07	4.1e-05
	Niben101Scf01991g04010.1	sp|P26573|RBS8_NICPL *-*- Ribulose bisphosphate carboxylase small chain 8B, chloroplastic IPR000894 (Ribulose bisphosphate carboxylase small chain, domain), IPR024680 (Ribulose-1,5-bisphosphate carboxylase small subunit, N-terminal), IPR024681 (Ribulose bisphosphate carboxylase, small chain)	13649.8	0.567527	0.138344	4.1023	4.09e-05	0.00153476
	Niben101Scf03865g00006.1	sp|Q54UK0|PLDA_DICDI *-** Phospholipase D A IPR015679 (Phospholipase D family), IPR024632 (Phospholipase D, C-terminal) GO:0003824 (catalytic activity), GO:0004630 (phospholipase D activity), GO:0005509 (calcium ion binding), GO:0005515 (protein binding), GO:0008152 (metabolic process), GO:0016020 (membrane), GO:0046470 (phosphatidylcholine metabolic process)	7031.6	0.564857	0.150334	3.75735	0.000171719	0.00484244
	Niben101Scf07631g02024.1	sp|Q9SQI2|GIGAN_ARATH *-*- Protein GIGANTEA IPR026211 (GIGANTEA) GO:2000028 (regulation of photoperiodism, flowering)	2202.11	0.564792	0.0937641	6.02355	1.71e-09	3.47e-07
	Niben101Scf07515g01007.1	sp|Q8DLP6|ATPX_THEEB --** ATP synthase subunit b' IPR002146 (ATPase, F0 complex, subunit B/B', bacterial/chloroplast) GO:0015078 (hydrogen ion transmembrane transporter activity), GO:0015986 (ATP synthesis coupled proton transport), GO:0045263 (proton-transporting ATP synthase complex, coupling factor F(o))	5352.93	0.563994	0.0870783	6.47686	9.37e-11	2.69e-08
	Niben101Scf03770g00004.1	sp|Q93Z08|E136_ARATH *-*- Glucan endo-1,3-beta-glucosidase 6 IPR000490 (Glycoside hydrolase, family 17), IPR012946 (X8 domain), IPR017853 (Glycoside hydrolase superfamily) GO:0004553 (hydrolase activity, hydrolyzing O-glycosyl compounds), GO:0005975 (carbohydrate metabolic process)	420.241	0.56368	0.106867	5.2746	1.33e-07	1.41e-05
	Niben101Scf02500g01015.1	sp|A1L3M3|YLAT2_XENLA --** Y+L amino acid transporter 2 IPR002293 (Amino acid/polyamine transporter I) GO:0003333 (amino acid transmembrane transport), GO:0015171 (amino acid transmembrane transporter activity), GO:0016020 (membrane)	97.5191	0.563518	0.190354	2.96037	0.00307268	0.0435704
	Niben101Scf01374g00008.1	sp|B9K895|RS17_THENN *-*- 30S ribosomal protein S17 IPR000266 (Ribosomal protein S17), IPR012340 (Nucleic acid-binding, OB-fold) GO:0003735 (structural constituent of ribosome), GO:0005622 (intracellular), GO:0005840 (ribosome), GO:0006412 (translation)	3810.24	0.563012	0.0882916	6.37674	1.81e-10	4.71e-08
	Niben101Scf11383g00027.1	AT1G54500.1 *-*- Rubredoxin-like superfamily protein LENGTH=195 IPR004039 (Rubredoxin-type fold), IPR018527 (Rubredoxin, iron-binding site) GO:0005506 (iron ion binding), GO:0046872 (metal ion binding)	1284.08	0.562897	0.121439	4.63524	3.57e-06	0.000219404
	Niben101Scf00278g02001.1	sp|Q6CB69|DED1_YARLI *-** ATP-dependent RNA helicase DED1 IPR001650 (Helicase, C-terminal), IPR014001 (Helicase superfamily 1/2, ATP-binding domain), IPR027417 (P-loop containing nucleoside triphosphate hydrolase) GO:0003676 (nucleic acid binding), GO:0005524 (ATP binding)	388.434	0.562499	0.192409	2.92345	0.00346173	0.0474966
	Niben101Scf08564g04001.1	sp|B2K065|HEM3_YERPB *-*- Porphobilinogen deaminase IPR000860 (Tetrapyrrole biosynthesis, hydroxymethylbilane synthase) GO:0004418 (hydroxymethylbilane synthase activity), GO:0018160 (peptidyl-pyrromethane cofactor linkage), GO:0033014 (tetrapyrrole biosynthetic process)	1736.13	0.560658	0.132947	4.21716	2.47e-05	0.00102679
	Niben101Scf09459g00002.1	sp|P0A3V1|SLEB_BACCE --*- Spore cortex-lytic enzyme IPR001305 (Heat shock protein DnaJ, cysteine-rich domain), IPR002477 (Peptidoglycan binding-like) GO:0031072 (heat shock protein binding), GO:0051082 (unfolded protein binding)	646.839	0.560512	0.102911	5.44658	5.13e-08	6.32e-06
	Niben101Scf00709g01002.1	AT3G49950.1 *-*- GRAS family transcription factor LENGTH=410 IPR005202 (Transcription factor GRAS)	78.7716	0.559359	0.185678	3.01252	0.0025909	0.038236
	Niben101Scf04641g03006.1	sp|Q9SQI2|GIGAN_ARATH *-*- Protein GIGANTEA IPR026211 (GIGANTEA) GO:2000028 (regulation of photoperiodism, flowering)	2633.12	0.559326	0.0894266	6.25458	3.99e-10	9.39e-08
	Niben101Scf04347g01036.1	sp|O60020|ASPR1_PHARH --** Aspartic protease IPR001461 (Aspartic peptidase), IPR021109 (Aspartic peptidase domain) GO:0004190 (aspartic-type endopeptidase activity), GO:0006508 (proteolysis)	338.357	0.559309	0.159429	3.50821	0.000451129	0.0100463
	Niben101Scf07823g00014.1	gb|AGW82787.1| *-*- Ycf1, partial (chloroplast) [Lepechinia radula]	146.285	0.559	0.178276	3.13558	0.00171513	0.0277004
	Niben101Scf00152g25016.1	sp|Q5ZC82|LOG_ORYSJ *-*- Cytokinin riboside 5'-monophosphate phosphoribohydrolase LOG IPR005269 (Cytokinin riboside 5'-monophosphate phosphoribohydrolase LOG)	92.0436	0.558138	0.188788	2.95643	0.00311227	0.043982
	Niben101Scf03969g05002.1	sp|P51193|PSAF_PORPU *-** Photosystem I reaction center subunit III IPR003666 (Photosystem I PsaF, reaction centre subunit III) GO:0009522 (photosystem I), GO:0009538 (photosystem I reaction center), GO:0015979 (photosynthesis)	3268.65	0.557882	0.117472	4.74908	2.04e-06	0.000142614
	Niben101Scf00108g01009.1	sp|Q5HZ36|GAT21_ARATH *-** GATA transcription factor 21 IPR013088 (Zinc finger, NHR/GATA-type) GO:0003700 (sequence-specific DNA binding transcription factor activity), GO:0006355 (regulation of transcription, DNA-templated), GO:0008270 (zinc ion binding), GO:0043565 (sequence-specific DNA binding)	938.553	0.557074	0.0918533	6.06483	1.32e-09	2.8e-07
	Niben101Scf18745g00019.1	sp|Q74IM9|FMT_LACJO *-** Methionyl-tRNA formyltransferase IPR011034 (Formyl transferase, C-terminal-like), IPR015518 (Methionine tRNA Formyltransferase-like) GO:0003824 (catalytic activity), GO:0004479 (methionyl-tRNA formyltransferase activity), GO:0009058 (biosynthetic process), GO:0016742 (hydroxymethyl-, formyl- and related transferase activity), GO:0071951 (conversion of methionyl-tRNA to N-…	154.096	0.555329	0.158275	3.50863	0.000450416	0.0100463
	Niben101Scf02594g10016.1	sp|Q9LQZ7|BBX21_ARATH *-** B-box zinc finger protein 21 IPR000315 (Zinc finger, B-box) GO:0005622 (intracellular), GO:0008270 (zinc ion binding)	114.561	0.555042	0.157194	3.53094	0.000414086	0.00939772
	Niben101Scf02625g03003.1	sp|Q9SR92|STR10_ARATH --*- Rhodanese-like domain-containing protein 10	1128.2	0.554168	0.0932711	5.94148	2.82e-09	5.39e-07
	Niben101Scf00712g06004.1	sp|O42993|FKBP_SCHPO --*- Peptidyl-prolyl cis-trans isomerase IPR001179 (Peptidyl-prolyl cis-trans isomerase, FKBP-type, domain), IPR023566 (Peptidyl-prolyl cis-trans isomerase, FKBP-type) GO:0006457 (protein folding)	368.203	0.553266	0.119617	4.62532	3.74e-06	0.000226551
	Niben101Scf06700g02002.1	AT1G55810.1 *-** uridine kinase-like 3 LENGTH=466 IPR000764 (Uridine kinase like), IPR027417 (P-loop containing nucleoside triphosphate hydrolase), IPR029057 (Phosphoribosyltransferase-like) GO:0004849 (uridine kinase activity), GO:0005524 (ATP binding), GO:0008152 (metabolic process), GO:0016301 (kinase activity), GO:0044206 (UMP salvage)	1435.82	0.551007	0.129869	4.24279	2.21e-05	0.000936441
	Niben101Scf18822g02009.1	sp|O65572|CCD1_ARATH *-*- Carotenoid 9,10(9',10')-cleavage dioxygenase 1 IPR004294 (Carotenoid oxygenase)	1323.28	0.550818	0.140873	3.91003	9.23e-05	0.00295605
	Niben101Scf04786g01004.1	sp|Q8DLP6|ATPX_THEEB *-** ATP synthase subunit b' IPR002146 (ATPase, F0 complex, subunit B/B', bacterial/chloroplast) GO:0015078 (hydrogen ion transmembrane transporter activity), GO:0015986 (ATP synthesis coupled proton transport), GO:0045263 (proton-transporting ATP synthase complex, coupling factor F(o))	20313.2	0.550691	0.0812263	6.77971	1.2e-11	4.7e-09
	Niben101Scf10753g00003.1	sp|Q9LEX0|P2A13_ARATH *-*- F-box protein PP2-A13 IPR001810 (F-box domain), IPR025886 (Phloem protein 2-like) GO:0005515 (protein binding)	246.055	0.549934	0.165792	3.31701	0.000909851	0.0170665
	Niben101Scf00372g03008.1	AT2G26500.2 *-** cytochrome b6f complex subunit (petM), putative LENGTH=125 IPR012595 (PetM of cytochrome b6/f complex subunit 7) GO:0009512 (cytochrome b6f complex)	11159.7	0.549817	0.110968	4.95472	7.24e-07	5.93e-05
	Niben101Scf00109g05011.1	AT4G14605.1 *-** Mitochondrial transcription termination factor family protein LENGTH=493 IPR003690 (Mitochodrial transcription termination factor) GO:0003690 (double-stranded DNA binding), GO:0005739 (mitochondrion), GO:0006355 (regulation of transcription, DNA-templated)	613.127	0.548804	0.124503	4.40796	1.04e-05	0.000510195
	Niben101Scf00715g01003.1	Unknown protein	297.018	0.548783	0.112839	4.86342	1.15e-06	8.74e-05
	Niben101Scf04216g02006.1	ref|WP_002796693.1| *-** Phot [Microcystis aeruginosa PCC 9809] IPR002683 (Photosystem II PsbP, oxygen evolving complex) GO:0005509 (calcium ion binding), GO:0009523 (photosystem II), GO:0009654 (photosystem II oxygen evolving complex), GO:0015979 (photosynthesis), GO:0019898 (extrinsic component of membrane)	724.46	0.548548	0.124917	4.39131	1.13e-05	0.000538369
	Niben101Scf00683g03019.1	sp|P73456|FTSZ_SYNY3 *-*- Cell division protein FtsZ IPR000158 (Cell division protein FtsZ) GO:0003924 (GTPase activity), GO:0005525 (GTP binding), GO:0005737 (cytoplasm), GO:0005874 (microtubule), GO:0006184 (GTP catabolic process), GO:0007017 (microtubule-based process), GO:0043234 (protein complex), GO:0051258 (protein polymerization)	277.265	0.548151	0.144318	3.79823	0.000145735	0.00423888
	Niben101Scf04038g00001.1	AT3G10190.1 *-** Calcium-binding EF-hand family protein LENGTH=209 IPR011992 (EF-hand domain pair) GO:0005509 (calcium ion binding)	382.18	0.548061	0.111155	4.93059	8.2e-07	6.54e-05
	Niben101Scf07060g00002.1	ref|NP_001078157.1| *-*- high chlorophyll fluorescence 243 [Arabidopsis thaliana] gb|AEE75617.1| high chlorophyll fluorescence 243 [Arabidopsis thaliana]	127.595	0.546819	0.151478	3.6099	0.000306314	0.0075032
	Niben101Scf15435g00009.1	sp|Q04127|PSBP3_TOBAC --** Oxygen-evolving enhancer protein 2-3, chloroplastic IPR002683 (Photosystem II PsbP, oxygen evolving complex) GO:0005509 (calcium ion binding), GO:0009523 (photosystem II), GO:0009654 (photosystem II oxygen evolving complex), GO:0015979 (photosynthesis), GO:0019898 (extrinsic component of membrane)	242.005	0.546765	0.13042	4.19235	2.76e-05	0.00112525
	Niben101Scf05811g06018.1	sp|Q9X248|FABG_THEMA *-** 3-oxoacyl-[acyl-carrier-protein] reductase FabG IPR002347 (Glucose/ribitol dehydrogenase) GO:0008152 (metabolic process), GO:0016491 (oxidoreductase activity)	179.709	0.546762	0.151337	3.61289	0.000302809	0.00745386
	Niben101Scf01633g00027.1	sp|Q9ZUN5|TET2_ARATH *-*- Tetraspanin-2 IPR018499 (Tetraspanin/Peripherin) GO:0016021 (integral component of membrane)	95.2516	0.545383	0.165232	3.30071	0.000964399	0.0178485
	Niben101Scf07586g02002.1	AT3G08600.1 *-*- Protein of unknown function (DUF1191) LENGTH=316 IPR010605 (Protein of unknown function DUF1191), IPR013320 (Concanavalin A-like lectin/glucanase domain)	285.403	0.545269	0.118763	4.59125	4.41e-06	0.000257202
	Niben101Scf00693g02019.1	sp|B4F6X2|LYRM9_XENTR --*- LYR motif-containing protein 9 IPR008011 (Complex 1 LYR protein)	162.798	0.544928	0.144144	3.78045	0.000156545	0.00448028
	Niben101Scf04038g03012.1	AT3G57190.1 *-** peptide chain release factor, putative LENGTH=406 IPR000352 (Peptide chain release factor class I/class II), IPR005139 (Peptide chain release factor), IPR014720 (Double-stranded RNA-binding domain) GO:0003747 (translation release factor activity), GO:0005737 (cytoplasm), GO:0006415 (translational termination), GO:0016149 (translation release factor activity, codon specific)	623.384	0.544845	0.0914419	5.95837	2.55e-09	4.93e-07
	Niben101Scf07000g01005.1	sp|P82658|TL19_ARATH *-*- Thylakoid lumenal 19 kDa protein, chloroplastic IPR002683 (Photosystem II PsbP, oxygen evolving complex) GO:0005509 (calcium ion binding), GO:0009523 (photosystem II), GO:0009654 (photosystem II oxygen evolving complex), GO:0015979 (photosynthesis), GO:0019898 (extrinsic component of membrane)	3070.61	0.544791	0.108327	5.02911	4.93e-07	4.33e-05
	Niben101Scf18643g00005.1	Unknown protein	375.522	0.54453	0.143209	3.80236	0.000143327	0.00418344
	Niben101Scf01249g03027.1	sp|B0KCK8|RL29_THEP3 --*- 50S ribosomal protein L29 IPR001854 (Ribosomal protein L29) GO:0003735 (structural constituent of ribosome), GO:0005622 (intracellular), GO:0005840 (ribosome), GO:0006412 (translation)	1254.48	0.544335	0.0954938	5.70022	1.2e-08	1.86e-06
	Niben101Scf03455g04002.1	gb|AIE74908.1| *-*- IMP dehydrogenase/GMP reductase [Synechocystis sp. PCC 6714] IPR007570 (Uncharacterised protein family Ycf23), IPR013785 (Aldolase-type TIM barrel) GO:0003824 (catalytic activity)	2077.7	0.543977	0.0648579	8.3872	4.98e-17	6.44e-14
	Niben101Scf02605g10008.1	AT4G21380.1 *-** receptor kinase 3 LENGTH=850 IPR000858 (S-locus glycoprotein), IPR003609 (Apple-like), IPR011009 (Protein kinase-like domain), IPR013320 (Concanavalin A-like lectin/glucanase domain), IPR021820 (S-locus receptor kinase, C-terminal) GO:0004672 (protein kinase activity), GO:0004674 (protein serine/threonine kinase activity), GO:0005524 (ATP binding), GO:0006468 (protein phosphoryla…	481.204	0.543394	0.163083	3.332	0.000862235	0.016445
	Niben101Scf08576g01004.1	sp|Q9C5X8|MOCOS_ARATH *-*- Molybdenum cofactor sulfurase IPR015424 (Pyridoxal phosphate-dependent transferase) GO:0003824 (catalytic activity), GO:0030170 (pyridoxal phosphate binding)	245.418	0.542925	0.137181	3.95771	7.57e-05	0.0025252
	Niben101Scf00978g06005.1	AT1G73190.1 *-*- Aquaporin-like superfamily protein LENGTH=268 IPR000425 (Major intrinsic protein), IPR023271 (Aquaporin-like) GO:0005215 (transporter activity), GO:0006810 (transport), GO:0016020 (membrane)	1707.54	0.542848	0.168709	3.21765	0.00129245	0.0222702
	Niben101Scf06077g04014.1	AT3G51510.1 *-*- unknown protein; FUNCTIONS IN: molecular_function unknown; INVOLVED IN: biological_process unknown; LOCATED IN: chloroplast thylakoid membrane, chloroplast; EXPRESSED IN: 22 plant structures; EXPRESSED DURING: 13 growth stages; Has 42 Blast hits to 42 proteins in 19 species: Archae - 0; Bacteria - 0; Metazoa - 0; Fungi - 0; Plants - 40; Viruses - 0; Other Eukaryotes - 2 (source: …	1412.01	0.542017	0.123082	4.4037	1.06e-05	0.00051932
	Niben101Scf09589g00006.1	AT2G26330.1 *-*- Leucine-rich receptor-like protein kinase family protein LENGTH=976 IPR001611 (Leucine-rich repeat), IPR003591 (Leucine-rich repeat, typical subtype), IPR013210 (Leucine-rich repeat-containing N-terminal, type 2) GO:0005515 (protein binding)	271.232	0.541922	0.124258	4.36127	1.29e-05	0.000605013
	Niben101Scf01453g06003.1	sp|Q96520|PER12_ARATH *-** Peroxidase 12 IPR010255 (Haem peroxidase) GO:0004601 (peroxidase activity), GO:0006979 (response to oxidative stress), GO:0020037 (heme binding), GO:0055114 (oxidation-reduction process)	74.1299	0.541529	0.181567	2.98253	0.00285873	0.041191
	Niben101Scf09878g01002.1	AT5G57960.1 *-** GTP-binding protein, HflX LENGTH=540 IPR005225 (Small GTP-binding protein domain), IPR010255 (Haem peroxidase), IPR016496 (GTPase HflX), IPR025121 (GTPase HflX N-terminal domain), IPR027417 (P-loop containing nucleoside triphosphate hydrolase) GO:0004601 (peroxidase activity), GO:0005525 (GTP binding), GO:0006979 (response to oxidative stress), GO:0020037 (heme binding), GO:00551…	1001.52	0.541103	0.0899254	6.01725	1.77e-09	3.57e-07
	Niben101Scf06716g01003.1	sp|P27684|PSRP5_SPIOL --*- 50S ribosomal protein 5 alpha, chloroplastic	3209.39	0.540574	0.0983555	5.49613	3.88e-08	5.03e-06
	Niben101Scf09071g00010.1	sp|P49508|PSB28_ODOSI *-** Photosystem II reaction center Psb28 protein IPR005610 (Photosystem II Psb28, class 1) GO:0009523 (photosystem II), GO:0009654 (photosystem II oxygen evolving complex), GO:0015979 (photosynthesis), GO:0016020 (membrane)	1609.26	0.539892	0.112243	4.81001	1.51e-06	0.000108775
	Niben101Scf03877g00007.1	sp|Q42029|PSBP1_ARATH --** Oxygen-evolving enhancer protein 2-1, chloroplastic IPR002683 (Photosystem II PsbP, oxygen evolving complex) GO:0005509 (calcium ion binding), GO:0009523 (photosystem II), GO:0009654 (photosystem II oxygen evolving complex), GO:0015979 (photosynthesis), GO:0019898 (extrinsic component of membrane)	429.987	0.538209	0.175542	3.06599	0.00216952	0.0332345
	Niben101Scf18643g00022.1	sp|Q9SQL2|CB24_PEA *-*- Chlorophyll a-b binding protein P4, chloroplastic IPR022796 (Chlorophyll A-B binding protein), IPR023329 (Chlorophyll a/b binding protein domain) GO:0009765 (photosynthesis, light harvesting), GO:0016020 (membrane)	9420.85	0.536484	0.121579	4.41263	1.02e-05	0.000504675
	Niben101Scf03631g01028.1	AT2G30600.5 *-*- BTB/POZ domain-containing protein LENGTH=855 IPR011333 (BTB/POZ fold), IPR011705 (BTB/Kelch-associated), IPR022041 (Farnesoic acid O-methyl transferase) GO:0005515 (protein binding)	1150.57	0.536318	0.161668	3.3174	0.000908588	0.0170615
	Niben101Scf06846g02009.1	tpg|DAA56745.1| *-*- TPA: hypothetical protein ZEAMMB73_148136 [Zea mays]	954.931	-0.587393	0.179717	-3.26844	0.00108143	0.0194246
	Niben101Scf02756g00004.1	sp|P26882|PPID_BOVIN *-*- Peptidyl-prolyl cis-trans isomerase D IPR001179 (Peptidyl-prolyl cis-trans isomerase, FKBP-type, domain), IPR011990 (Tetratricopeptide-like helical domain), IPR023566 (Peptidyl-prolyl cis-trans isomerase, FKBP-type) GO:0005515 (protein binding), GO:0006457 (protein folding)	1633.01	-0.590868	0.141195	-4.18477	2.85e-05	0.00115783
	Niben101Scf00699g00006.1	AT2G26710.1 *-*- Cytochrome P450 superfamily protein LENGTH=520 IPR001128 (Cytochrome P450) GO:0005506 (iron ion binding), GO:0016705 (oxidoreductase activity, acting on paired donors, with incorporation or reduction of molecular oxygen), GO:0020037 (heme binding), GO:0055114 (oxidation-reduction process)	117.068	-0.592315	0.178453	-3.31917	0.000902842	0.0169861
	Niben101Scf09973g00013.1	sp|O82012|HSP12_SOLPE *-*- 17.6 kDa class I heat shock protein IPR008978 (HSP20-like chaperone)	235.159	-0.595093	0.158434	-3.7561	0.000172579	0.00486119
	Niben101Scf05541g01006.1	AT4G25660.1 *-*- PPPDE putative thiol peptidase family protein LENGTH=255 IPR008580 (PPPDE putative peptidase domain)	949.283	-0.595543	0.172873	-3.44497	0.000571122	0.0120723
	Niben101Scf00372g04013.1	sp|Q6FRZ9|ATM_CANGA *-*- Serine/threonine-protein kinase TEL1 IPR011009 (Protein kinase-like domain), IPR014009 (PIK-related kinase), IPR016024 (Armadillo-type fold) GO:0005488 (binding), GO:0005515 (protein binding), GO:0016772 (transferase activity, transferring phosphorus-containing groups), GO:0016773 (phosphotransferase activity, alcohol group as acceptor)	125.145	-0.59572	0.160418	-3.71356	0.000204364	0.00551407
	Niben101Scf02560g00010.1	sp|Q9FI00|MLO11_ARATH *-*- MLO-like protein 11 IPR004326 (Mlo-related protein) GO:0006952 (defense response), GO:0016021 (integral component of membrane)	63.3913	-0.595751	0.180004	-3.30966	0.000934083	0.0173905
	Niben101Scf00420g01001.1	sp|Q92616|GCN1L_HUMAN *-*- Translational activator GCN1 IPR016024 (Armadillo-type fold), IPR026827 (Proteasome component ECM29/Translational activator GCN1) GO:0005488 (binding)	227.823	-0.595774	0.152809	-3.89883	9.67e-05	0.00308037
	Niben101Scf07402g03006.1	sp|Q9LE73|NUDT4_ARATH *-** Nudix hydrolase 4 IPR015797 (NUDIX hydrolase domain-like) GO:0016787 (hydrolase activity)	84.6189	-0.596499	0.202077	-2.95184	0.00315884	0.0444043
	Niben101Scf28115g00001.1	AT2G37710.1 *-** receptor lectin kinase LENGTH=675 IPR011009 (Protein kinase-like domain), IPR013320 (Concanavalin A-like lectin/glucanase domain) GO:0004672 (protein kinase activity), GO:0004674 (protein serine/threonine kinase activity), GO:0005524 (ATP binding), GO:0006468 (protein phosphorylation), GO:0016772 (transferase activity, transferring phosphorus-containing groups), GO:0030246 (carbo…	344.153	-0.597821	0.171585	-3.48411	0.000493775	0.0107841
	Niben101Scf05395g04023.1	AT1G62940.1 *-*- acyl-CoA synthetase 5 LENGTH=542 IPR000873 (AMP-dependent synthetase/ligase), IPR025110 (AMP-binding enzyme C-terminal domain) GO:0003824 (catalytic activity), GO:0008152 (metabolic process)	179.623	-0.600464	0.138092	-4.34829	1.37e-05	0.000633652
	Niben101Scf00589g00007.1	AT1G70320.1 *-*- ubiquitin-protein ligase 2 LENGTH=3658 IPR010309 (E3 ubiquitin ligase, domain of unknown function DUF908), IPR016024 (Armadillo-type fold) GO:0005488 (binding)	195.948	-0.600469	0.171549	-3.50028	0.000464772	0.0102582
	Niben101Scf06323g00010.1	AT3G21690.1 *-*- MATE efflux family protein LENGTH=506 IPR002528 (Multi antimicrobial extrusion protein) GO:0006855 (drug transmembrane transport), GO:0015238 (drug transmembrane transporter activity), GO:0015297 (antiporter activity), GO:0016020 (membrane), GO:0055085 (transmembrane transport)	196.465	-0.601926	0.20575	-2.92553	0.00343874	0.047311
	Niben101Scf07123g01020.1	sp|Q9C9H7|RLP12_ARATH *-*- Receptor-like protein 12 IPR001611 (Leucine-rich repeat) GO:0005515 (protein binding)	98.7682	-0.608654	0.191334	-3.1811	0.00146717	0.0246643
	Niben101Scf03307g06009.1	sp|B0S230|PFKA_FINM2 *-** ATP-dependent 6-phosphofructokinase IPR000023 (Phosphofructokinase domain), IPR012004 (Pyrophosphate-dependent phosphofructokinase TP0108), IPR022953 (Phosphofructokinase) GO:0003872 (6-phosphofructokinase activity), GO:0005524 (ATP binding), GO:0006002 (fructose 6-phosphate metabolic process), GO:0006096 (glycolytic process)	182.453	-0.611599	0.167169	-3.65857	0.00025363	0.00649276
	Niben101Scf01131g00004.1	AT5G67385.1 *-*- Phototropic-responsive NPH3 family protein LENGTH=604 IPR011333 (BTB/POZ fold), IPR027356 (NPH3 domain) GO:0005515 (protein binding)	67.6042	-0.611629	0.186678	-3.27638	0.00105147	0.0189956
	Niben101Scf12868g00008.1	sp|Q07439|HSP71_RAT *-*- Heat shock 70 kDa protein 1A/1B IPR013126 (Heat shock protein 70 family), IPR029047 (Heat shock protein 70kD, peptide-binding domain), IPR029048 (Heat shock protein 70kD, C-terminal domain)	3744.56	-0.618387	0.161465	-3.82986	0.000128217	0.0038137
	Niben101Scf04082g02014.1	sp|Q4V7B8|RNF44_RAT *-*- RING finger protein 44 IPR013083 (Zinc finger, RING/FYVE/PHD-type) GO:0005515 (protein binding), GO:0008270 (zinc ion binding)	115.068	-0.618771	0.174756	-3.54077	0.000398967	0.0091117
	Niben101Scf02622g07001.1	sp|Q9Y169|EXT2_DROME *-*- Exostosin-2 IPR011040 (Sialidases), IPR023296 (Glycosyl hydrolase, five-bladed beta-propellor domain), IPR029044 (Nucleotide-diphospho-sugar transferases) GO:0006024 (glycosaminoglycan biosynthetic process), GO:0015012 (heparan sulfate proteoglycan biosynthetic process), GO:0016021 (integral component of membrane)	431.614	-0.622184	0.176381	-3.52751	0.000419491	0.00950225
	Niben101Scf00415g00002.1	sp|P93194|RPK1_IPONI *-** Receptor-like protein kinase IPR011009 (Protein kinase-like domain), IPR013320 (Concanavalin A-like lectin/glucanase domain), IPR018392 (LysM domain) GO:0004672 (protein kinase activity), GO:0004674 (protein serine/threonine kinase activity), GO:0005524 (ATP binding), GO:0006468 (protein phosphorylation), GO:0016772 (transferase activity, transferring phosphorus-containi…	688.882	-0.622767	0.174161	-3.57581	0.000349151	0.0082531
	Niben101Scf04145g00026.1	sp|Q9FGY4|FB341_ARATH *-*- F-box protein IPR001810 (F-box domain), IPR017451 (F-box associated interaction domain) GO:0005515 (protein binding)	473.443	-0.626277	0.184476	-3.3949	0.000686528	0.0139003
	Niben101Scf01543g06031.1	sp|O35685|NUDC_MOUSE *-*- Nuclear migration protein nudC IPR008978 (HSP20-like chaperone)	88.5755	-0.626816	0.189512	-3.30753	0.000941239	0.0175076
	Niben101Scf03644g00003.1	AT4G02050.1 *-** sugar transporter protein 7 LENGTH=513 IPR005828 (General substrate transporter), IPR020846 (Major facilitator superfamily domain) GO:0005215 (transporter activity), GO:0016020 (membrane), GO:0016021 (integral component of membrane), GO:0022857 (transmembrane transporter activity), GO:0022891 (substrate-specific transmembrane transporter activity), GO:0055085 (transmembrane trans…	204.706	-0.627597	0.159845	-3.92628	8.63e-05	0.00278125
	Niben101Scf13308g00004.1	AT5G53130.1 *-** cyclic nucleotide gated channel 1 LENGTH=716 IPR005821 (Ion transport domain), IPR014710 (RmlC-like jelly roll fold) GO:0005216 (ion channel activity), GO:0006811 (ion transport), GO:0016020 (membrane), GO:0055085 (transmembrane transport)	419.682	-0.627889	0.2058	-3.05097	0.00228102	0.0345193
	Niben101Scf02969g00003.1	sp|Q9I8F9|HSP71_ORYLA *-*- Heat shock 70 kDa protein 1 IPR013126 (Heat shock protein 70 family), IPR029047 (Heat shock protein 70kD, peptide-binding domain), IPR029048 (Heat shock protein 70kD, C-terminal domain)	415.736	-0.633695	0.152485	-4.15578	3.24e-05	0.00127957
	Niben101Scf00837g08001.1	sp|O82345|BAG6_ARATH *-** BAG family molecular chaperone regulator 6 IPR000048 (IQ motif, EF-hand binding site), IPR003103 (BAG domain) GO:0005515 (protein binding), GO:0051087 (chaperone binding)	61.0906	-0.63451	0.204389	-3.10442	0.00190651	0.0301863
	Niben101Scf10796g00009.1	sp|Q1CZI7|HTPG_MYXXD *-*- Chaperone protein HtpG IPR001404 (Heat shock protein Hsp90 family) GO:0005524 (ATP binding), GO:0006457 (protein folding), GO:0006950 (response to stress), GO:0051082 (unfolded protein binding)	1359.59	-0.637389	0.154619	-4.12232	3.75e-05	0.00143817
	Niben101Scf00321g05001.1	AT5G55390.1 *-*- ENHANCED DOWNY MILDEW 2 LENGTH=1297 IPR013083 (Zinc finger, RING/FYVE/PHD-type), IPR022702 (DNA (cytosine-5)-methyltransferase 1, replication foci domain)	163.819	-0.640052	0.173102	-3.69754	0.000217697	0.00577404
	Niben101Scf00352g02004.1	sp|Q08CG8|RNF44_DANRE *-*- RING finger protein 44 IPR013083 (Zinc finger, RING/FYVE/PHD-type) GO:0005515 (protein binding), GO:0008270 (zinc ion binding)	218.532	-0.640822	0.176444	-3.63188	0.000281363	0.0070369
	Niben101Scf05483g06001.1	AT3G22790.1 *-*- Kinase interacting (KIP1-like) family protein LENGTH=1728 IPR011684 (KIP1-like)	57.2881	-0.644108	0.22011	-2.9263	0.00343017	0.0472192
	Niben101Scf11325g00011.1	sp|Q9HDW7|ATC2_SCHPO *-** Calcium-transporting ATPase 2 IPR001757 (P-type ATPase), IPR023214 (HAD-like domain), IPR023298 (P-type ATPase, transmembrane domain), IPR024750 (Calcium-transporting P-type ATPase, N-terminal autoinhibitory domain) GO:0000166 (nucleotide binding), GO:0005388 (calcium-transporting ATPase activity), GO:0005516 (calmodulin binding), GO:0005524 (ATP binding), GO:0016020 (me…	283.816	-0.645922	0.1771	-3.64721	0.0002651	0.00668367
	Niben101Scf05619g00011.1	gb|AES68813.2| *-*- NBS-LRR type disease resistance protein [Medicago truncatula] IPR001611 (Leucine-rich repeat), IPR002182 (NB-ARC), IPR027417 (P-loop containing nucleoside triphosphate hydrolase) GO:0005515 (protein binding), GO:0043531 (ADP binding)	54.1217	-0.647574	0.213274	-3.03635	0.0023946	0.03602
	Niben101Scf05307g01001.1	sp|Q9M040|PDC4_ARATH *-*- Pyruvate decarboxylase 4 IPR012001 (Thiamine pyrophosphate enzyme, N-terminal TPP-binding domain), IPR029035 (DHS-like NAD/FAD-binding domain), IPR029061 (Thiamin diphosphate-binding fold) GO:0030976 (thiamine pyrophosphate binding)	169.86	-0.648755	0.212366	-3.0549	0.00225137	0.034174
	Niben101Scf03363g00001.1	sp|P0DI65|CSPLL_MAIZE *-*- CASP-like protein 16 IPR006702 (Uncharacterised protein family UPF0497, trans-membrane plant)	53.4564	-0.654159	0.198589	-3.29404	0.000987598	0.0181231
	Niben101Scf04713g03003.1	AT4G17900.1 *-*- PLATZ transcription factor family protein LENGTH=227 IPR006734 (Protein of unknown function DUF597)	213.443	-0.658579	0.154888	-4.25196	2.12e-05	0.000905031
	Niben101Scf00149g12019.1	AT5G46330.1 *-*- Leucine-rich receptor-like protein kinase family protein LENGTH=1173 IPR001611 (Leucine-rich repeat), IPR003591 (Leucine-rich repeat, typical subtype), IPR013210 (Leucine-rich repeat-containing N-terminal, type 2) GO:0005515 (protein binding)	91.7221	-0.662262	0.178382	-3.7126	0.000205138	0.0055229
	Niben101Scf03966g00004.1	sp|Q0V4C4|FES1_PHANO *-*- Hsp70 nucleotide exchange factor FES1 IPR016024 (Armadillo-type fold) GO:0005488 (binding), GO:0005515 (protein binding)	206.038	-0.662625	0.160521	-4.12796	3.66e-05	0.00141334
	Niben101Scf01701g12003.1	sp|O65685|BLH6_ARATH *-*- BEL1-like homeodomain protein 6 IPR006563 (POX domain), IPR009057 (Homeodomain-like) GO:0003677 (DNA binding), GO:0006355 (regulation of transcription, DNA-templated)	100.709	-0.667177	0.16185	-4.12218	3.75e-05	0.00143817
	Niben101Scf11874g00006.1	Unknown protein	195.375	-0.668651	0.17275	-3.87064	0.000108552	0.00336498
	Niben101Scf09774g02017.1	sp|B9MDJ8|DNAJ_ACIET *-*- Chaperone protein DnaJ IPR001623 (DnaJ domain), IPR002939 (Chaperone DnaJ, C-terminal) GO:0006457 (protein folding), GO:0051082 (unfolded protein binding)	409.221	-0.672101	0.132106	-5.0876	3.63e-07	3.39e-05
	Niben101Scf00536g00002.1	sp|Q9LIG2|RLK6_ARATH *-** Receptor-like protein kinase IPR003609 (Apple-like), IPR011009 (Protein kinase-like domain), IPR013320 (Concanavalin A-like lectin/glucanase domain) GO:0004672 (protein kinase activity), GO:0004674 (protein serine/threonine kinase activity), GO:0005524 (ATP binding), GO:0006468 (protein phosphorylation), GO:0016772 (transferase activity, transferring phosphorus-containin…	54.1734	-0.67569	0.219673	-3.07589	0.00209875	0.0323487
	Niben101Scf05142g00026.1	Unknown protein	75.5836	-0.676033	0.217342	-3.11046	0.00186795	0.0297266
	Niben101Scf02422g02015.1	AT5G66890.1 *-*- Leucine-rich repeat (LRR) family protein LENGTH=415 IPR002182 (NB-ARC), IPR008808 (Powdery mildew resistance protein, RPW8 domain), IPR027417 (P-loop containing nucleoside triphosphate hydrolase) GO:0043531 (ADP binding)	397.537	-0.685242	0.136197	-5.03126	4.87e-07	4.3e-05
	Niben101Scf09678g00006.1	sp|Q76LC6|RBM24_DANRE *-** RNA-binding protein 24 IPR012677 (Nucleotide-binding alpha-beta plait domain) GO:0000166 (nucleotide binding), GO:0003676 (nucleic acid binding)	442.206	-0.685488	0.130299	-5.2609	1.43e-07	1.5e-05
	Niben101Scf10384g02003.1	sp|Q76LC6|RBM24_DANRE --** RNA-binding protein 24 IPR012677 (Nucleotide-binding alpha-beta plait domain) GO:0000166 (nucleotide binding), GO:0003676 (nucleic acid binding)	314.708	-0.691726	0.128957	-5.36399	8.14e-08	9.37e-06
	Niben101Scf03326g05032.1	sp|Q9BVM4|GGACT_HUMAN *-*- Gamma-glutamylaminecyclotransferase IPR013024 (Butirosin biosynthesis, BtrG-like)	96.2907	-0.6918	0.176696	-3.9152	9.03e-05	0.00290085
	Niben101Scf05664g04010.1	sp|E9QAU8|RN165_MOUSE *-*- RING finger protein 165 IPR011016 (Zinc finger, RING-CH-type), IPR013083 (Zinc finger, RING/FYVE/PHD-type) GO:0005515 (protein binding), GO:0008270 (zinc ion binding)	113.017	-0.69409	0.149221	-4.65142	3.3e-06	0.000208187
	Niben101Scf02059g00010.1	sp|Q08CG8|RNF44_DANRE *-*- RING finger protein 44 IPR013083 (Zinc finger, RING/FYVE/PHD-type) GO:0005515 (protein binding), GO:0008270 (zinc ion binding)	91.9546	-0.694884	0.176252	-3.94256	8.06e-05	0.00263984
	Niben101Scf10120g01001.1	AT4G21380.1 *-** receptor kinase 3 LENGTH=850 IPR000858 (S-locus glycoprotein), IPR001480 (Bulb-type lectin domain), IPR003609 (Apple-like), IPR011009 (Protein kinase-like domain), IPR013320 (Concanavalin A-like lectin/glucanase domain) GO:0004672 (protein kinase activity), GO:0004674 (protein serine/threonine kinase activity), GO:0005524 (ATP binding), GO:0006468 (protein phosphorylation), GO:00…	65.1115	-0.699903	0.21147	-3.30971	0.000933934	0.0173905
	Niben101Scf06654g02004.1	sp|Q9C5E5|DGK5_ARATH *-** Diacylglycerol kinase 5 IPR016064 (ATP-NAD kinase-like domain), IPR016961 (Diacylglycerol kinase, plant) GO:0003951 (NAD+ kinase activity), GO:0004143 (diacylglycerol kinase activity), GO:0007205 (protein kinase C-activating G-protein coupled receptor signaling pathway), GO:0008152 (metabolic process)	122.585	-0.701578	0.178828	-3.9232	8.74e-05	0.00280978
	Niben101Scf01013g08008.1	sp|Q9T048|DRL27_ARATH *-*- Disease resistance protein IPR001611 (Leucine-rich repeat), IPR002182 (NB-ARC), IPR027417 (P-loop containing nucleoside triphosphate hydrolase) GO:0005515 (protein binding), GO:0043531 (ADP binding)	91.6256	-0.701842	0.179921	-3.90084	9.59e-05	0.00305882
	Niben101Scf16592g00012.1	AT3G26600.1 *-*- armadillo repeat only 4 LENGTH=615 IPR016024 (Armadillo-type fold) GO:0005488 (binding), GO:0005515 (protein binding)	68.3603	-0.703602	0.205446	-3.42475	0.000615358	0.0127064
	Niben101Scf04331g03004.1	sp|Q9SV13|SUT31_ARATH *-** Sulfate transporter 3.1 IPR001902 (Sulphate anion transporter) GO:0008271 (secondary active sulfate transmembrane transporter activity), GO:0008272 (sulfate transport), GO:0009507 (chloroplast), GO:0015116 (sulfate transmembrane transporter activity), GO:0016020 (membrane), GO:0016021 (integral component of membrane), GO:0055085 (transmembrane transport)	55.3224	-0.703669	0.226987	-3.10004	0.00193494	0.0304819
	Niben101Scf00046g02008.1	sp|Q6NQK2|NAC8_ARATH *-*- NAC domain-containing protein 8 IPR003441 (NAC domain) GO:0003677 (DNA binding), GO:0006355 (regulation of transcription, DNA-templated)	161.3	-0.706402	0.158726	-4.45043	8.57e-06	0.000440562
	Niben101Scf15604g00025.1	emb|CEF97130.1| --*- Zinc finger, CCCH-type [Ostreococcus tauri] IPR000571 (Zinc finger, CCCH-type) GO:0046872 (metal ion binding)	189.058	-0.707674	0.203049	-3.48523	0.000491708	0.0107483
	Niben101Scf06977g00014.1	sp|Q5HQI5|CLPB_STAEQ *-*- Chaperone protein ClpB IPR001270 (ClpA/B family), IPR004176 (Clp, N-terminal), IPR019489 (Clp ATPase, C-terminal), IPR023150 (Double Clp-N motif), IPR027417 (P-loop containing nucleoside triphosphate hydrolase) GO:0005524 (ATP binding), GO:0019538 (protein metabolic process)	112.59	-0.711674	0.19009	-3.74388	0.000181202	0.00508119
	Niben101Scf04764g06002.1	sp|Q7Z5Q5|DPOLN_HUMAN *-** DNA polymerase nu IPR001650 (Helicase, C-terminal), IPR002298 (DNA polymerase A), IPR014001 (Helicase superfamily 1/2, ATP-binding domain), IPR027417 (P-loop containing nucleoside triphosphate hydrolase) GO:0003676 (nucleic acid binding), GO:0003677 (DNA binding), GO:0003887 (DNA-directed DNA polymerase activity), GO:0005524 (ATP binding), GO:0006260 (DNA replication), …	79.8439	-0.715992	0.185401	-3.86185	0.00011253	0.00345413
	Niben101Scf03805g01004.1	Unknown protein	194.874	-0.717504	0.156924	-4.57229	4.82e-06	0.000275191
	Niben101Scf08447g01020.1	sp|P0C1I1|PPID_RHIO9 *-*- Peptidyl-prolyl cis-trans isomerase D IPR001179 (Peptidyl-prolyl cis-trans isomerase, FKBP-type, domain), IPR011990 (Tetratricopeptide-like helical domain), IPR023566 (Peptidyl-prolyl cis-trans isomerase, FKBP-type) GO:0005515 (protein binding), GO:0006457 (protein folding)	175.492	-0.720291	0.147386	-4.88711	1.02e-06	7.89e-05
	Niben101Scf00551g06025.1	sp|Q9M9A5|PCR6_ARATH --*- Protein PLANT CADMIUM RESISTANCE 6	66.8485	-0.720985	0.208434	-3.45905	0.000542078	0.0116057
	Niben101Scf03169g06008.1	AT1G69780.1 *-*- Homeobox-leucine zipper protein family LENGTH=294 IPR003106 (Leucine zipper, homeobox-associated), IPR009057 (Homeodomain-like) GO:0003677 (DNA binding), GO:0003700 (sequence-specific DNA binding transcription factor activity), GO:0005634 (nucleus), GO:0006355 (regulation of transcription, DNA-templated), GO:0043565 (sequence-specific DNA binding)	99.0885	-0.725767	0.186707	-3.8872	0.000101406	0.00319098
	Niben101Scf03923g03003.1	sp|Q9LUH8|HFA6B_ARATH *-** Heat stress transcription factor A-6b IPR011991 (Winged helix-turn-helix DNA-binding domain), IPR027725 (Heat shock transcription factor family) GO:0003700 (sequence-specific DNA binding transcription factor activity), GO:0005634 (nucleus), GO:0006355 (regulation of transcription, DNA-templated), GO:0009408 (response to heat), GO:0043565 (sequence-specific DNA binding)	74.3697	-0.732144	0.228961	-3.19768	0.00138537	0.0236431
	Niben101Scf01388g00004.1	sp|Q11207|PARP2_ARATH *-*- Poly [ADP-ribose] polymerase 2 IPR003034 (SAP domain), IPR004102 (Poly(ADP-ribose) polymerase, regulatory domain), IPR008893 (WGR domain), IPR012317 (Poly(ADP-ribose) polymerase, catalytic domain) GO:0003950 (NAD+ ADP-ribosyltransferase activity), GO:0006471 (protein ADP-ribosylation)	139.376	-0.733709	0.160134	-4.58184	4.61e-06	0.000266562
	Niben101Scf00735g06023.1	AT2G41835.1 *-** zinc finger (C2H2 type, AN1-like) family protein LENGTH=279 IPR000058 (Zinc finger, AN1-type), IPR015880 (Zinc finger, C2H2-like) GO:0008270 (zinc ion binding), GO:0046872 (metal ion binding)	138.276	-0.736736	0.202282	-3.64213	0.000270396	0.00678297
	Niben101Scf01999g05003.1	sp|Q9S7V4|HA22A_ARATH *-*- HVA22-like protein a IPR003604 (Zinc finger, U1-type), IPR004345 (TB2/DP1/HVA22-related protein) GO:0003676 (nucleic acid binding), GO:0008270 (zinc ion binding)	56.9853	-0.741165	0.243434	-3.04463	0.0023297	0.0351283
	Niben101Scf04422g03014.1	sp|Q8WXF0|SRS12_HUMAN *-*- Serine/arginine-rich splicing factor 12 IPR012677 (Nucleotide-binding alpha-beta plait domain) GO:0000166 (nucleotide binding), GO:0003676 (nucleic acid binding)	66.0717	-0.745746	0.185317	-4.02417	5.72e-05	0.00201846
	Niben101Scf10556g00029.1	emb|CDX99019.1| *-*- BnaC09g48160D [Brassica napus]	122.304	-0.749753	0.148483	-5.04942	4.43e-07	4.01e-05
	Niben101Scf06512g00006.1	AT4G17900.1 *-*- PLATZ transcription factor family protein LENGTH=227 IPR006734 (Protein of unknown function DUF597)	232.928	-0.750339	0.159399	-4.7073	2.51e-06	0.000166357
	Niben101Scf03536g01017.1	AT1G22400.1 *-*- UDP-Glycosyltransferase superfamily protein LENGTH=489 IPR002213 (UDP-glucuronosyl/UDP-glucosyltransferase) GO:0008152 (metabolic process), GO:0016758 (transferase activity, transferring hexosyl groups)	76.8989	-0.751283	0.240942	-3.11811	0.00182015	0.029133
	Niben101Scf04847g03018.1	sp|Q1CZI7|HTPG_MYXXD *-*- Chaperone protein HtpG IPR001404 (Heat shock protein Hsp90 family) GO:0005524 (ATP binding), GO:0006457 (protein folding), GO:0006950 (response to stress), GO:0051082 (unfolded protein binding)	1440.53	-0.751891	0.18295	-4.10982	3.96e-05	0.00150814
	Niben101Scf00742g01035.1	AT1G61215.1 *-*- bromodomain 4 LENGTH=475 IPR001487 (Bromodomain), IPR009057 (Homeodomain-like) GO:0003677 (DNA binding), GO:0003682 (chromatin binding), GO:0005515 (protein binding)	59.6462	-0.752019	0.184458	-4.07692	4.56e-05	0.00167933
	Niben101Scf02115g04001.1	AT5G10770.1 *-*- Eukaryotic aspartyl protease family protein LENGTH=474 IPR001461 (Aspartic peptidase), IPR021109 (Aspartic peptidase domain) GO:0004190 (aspartic-type endopeptidase activity), GO:0006508 (proteolysis)	87.9176	-0.755732	0.25937	-2.91372	0.00357149	0.0485477
	Niben101Scf12987g00006.1	emb|CDY00768.1| *-*- BnaC03g37520D [Brassica napus]	188.68	-0.758283	0.155318	-4.88212	1.05e-06	8.07e-05
	Niben101Scf00119g05010.1	sp|P34930|HS71A_PIG *-*- Heat shock 70 kDa protein 1A IPR013126 (Heat shock protein 70 family), IPR029047 (Heat shock protein 70kD, peptide-binding domain), IPR029048 (Heat shock protein 70kD, C-terminal domain)	162.666	-0.758304	0.171772	-4.4146	1.01e-05	0.000502249
	Niben101Scf05955g00002.1	sp|Q9SFX2|PUB43_ARATH *-*- U-box domain-containing protein 43 IPR016024 (Armadillo-type fold) GO:0005488 (binding), GO:0005515 (protein binding)	95.251	-0.760323	0.208447	-3.64757	0.000264737	0.00668127
	Niben101Scf00577g09001.1	Unknown protein	180.734	-0.762952	0.261343	-2.91935	0.00350758	0.0479676
	Niben101Scf06323g01002.1	sp|B1H349|SOX6_XENTR --*- Transcription factor Sox-6 IPR009071 (High mobility group box domain)	256.684	-0.768355	0.256514	-2.99538	0.00274106	0.0398171
	Niben101Scf03374g05008.1	sp|Q54Y27|FKBP6_DICDI --** FK506-binding protein 6 IPR006636 (Heat shock chaperonin-binding), IPR011990 (Tetratricopeptide-like helical domain) GO:0005515 (protein binding)	330.111	-0.771189	0.150839	-5.11266	3.18e-07	3.01e-05
	Niben101Scf00661g00002.1	AT2G43840.2 *-*- UDP-glycosyltransferase 74 F1 LENGTH=449 IPR002213 (UDP-glucuronosyl/UDP-glucosyltransferase) GO:0008152 (metabolic process), GO:0016758 (transferase activity, transferring hexosyl groups)	172.726	-0.771639	0.250353	-3.08221	0.00205473	0.0318668
	Niben101Scf03363g01022.1	sp|Q9LIG2|RLK6_ARATH *-** Receptor-like protein kinase IPR011009 (Protein kinase-like domain), IPR013320 (Concanavalin A-like lectin/glucanase domain) GO:0004672 (protein kinase activity), GO:0004674 (protein serine/threonine kinase activity), GO:0005524 (ATP binding), GO:0006468 (protein phosphorylation), GO:0016772 (transferase activity, transferring phosphorus-containing groups)	63.7712	-0.787724	0.22187	-3.55039	0.000384664	0.00888262
	Niben101Scf01942g04001.1	sp|Q9ZUU0|WRK44_ARATH --** WRKY transcription factor 44 IPR003657 (DNA-binding WRKY) GO:0003700 (sequence-specific DNA binding transcription factor activity), GO:0006355 (regulation of transcription, DNA-templated), GO:0043565 (sequence-specific DNA binding)	98.1461	-0.790215	0.262398	-3.01152	0.00259945	0.0382977
	Niben101Scf02325g03024.1	sp|Q9ZW24|GSTU7_ARATH *-*- Glutathione S-transferase U7 IPR010987 (Glutathione S-transferase, C-terminal-like), IPR012336 (Thioredoxin-like fold) GO:0005515 (protein binding)	102.618	-0.79312	0.262438	-3.02212	0.00251011	0.037286
	Niben101Scf05574g03001.1	AT3G55580.1 *-*- Regulator of chromosome condensation (RCC1) family protein LENGTH=488 IPR009091 (Regulator of chromosome condensation 1/beta-lactamase-inhibitor protein II)	97.6889	-0.793823	0.180869	-4.38895	1.14e-05	0.00054206
	Niben101Scf01777g02001.1	AT2G26150.1 *-** heat shock transcription factor A2 LENGTH=345 IPR011991 (Winged helix-turn-helix DNA-binding domain), IPR027725 (Heat shock transcription factor family) GO:0003700 (sequence-specific DNA binding transcription factor activity), GO:0005634 (nucleus), GO:0006355 (regulation of transcription, DNA-templated), GO:0009408 (response to heat), GO:0043565 (sequence-specific DNA binding)	419.026	-0.797706	0.190242	-4.19312	2.75e-05	0.00112326
	Niben101Scf02220g05009.1	sp|Q8P6A0|CLPB_XANCP *-*- Chaperone protein ClpB IPR001270 (ClpA/B family), IPR004176 (Clp, N-terminal), IPR023150 (Double Clp-N motif), IPR027417 (P-loop containing nucleoside triphosphate hydrolase), IPR028299 (ClpA/B, conserved site 2) GO:0005524 (ATP binding), GO:0019538 (protein metabolic process)	65.2386	-0.810891	0.244301	-3.31923	0.000902672	0.0169861
	Niben101Scf05821g02010.1	gb|KEH20821.1| *-*- ATP/DNA-binding protein [Medicago truncatula]	194.129	-0.815561	0.225716	-3.61322	0.000302419	0.00745386
	Niben101Scf05506g06005.1	sp|P02827|HSP70_XENLA *-*- Heat shock 70 kDa protein IPR013126 (Heat shock protein 70 family), IPR029047 (Heat shock protein 70kD, peptide-binding domain), IPR029048 (Heat shock protein 70kD, C-terminal domain)	80.1801	-0.832425	0.206762	-4.02601	5.67e-05	0.00201337
	Niben101Scf01797g02013.1	sp|Q9LQV2|RDR1_ARATH *-** RNA-dependent RNA polymerase 1 IPR007855 (RNA-dependent RNA polymerase, eukaryotic-type) GO:0003968 (RNA-directed RNA polymerase activity)	141.252	-0.851147	0.188604	-4.51288	6.4e-06	0.000347361
	Niben101Scf05057g04016.1	sp|Q9SI37|WRKY1_ARATH --** WRKY transcription factor 1 IPR003657 (DNA-binding WRKY) GO:0003700 (sequence-specific DNA binding transcription factor activity), GO:0006355 (regulation of transcription, DNA-templated), GO:0043565 (sequence-specific DNA binding)	56.9715	-0.861419	0.252675	-3.40919	0.000651554	0.0133326
	Niben101Scf09987g00007.1	AT3G55580.1 *-*- Regulator of chromosome condensation (RCC1) family protein LENGTH=488 IPR009091 (Regulator of chromosome condensation 1/beta-lactamase-inhibitor protein II)	310.11	-0.861797	0.137695	-6.25874	3.88e-10	9.23e-08
	Niben101Scf08195g07027.1	AT1G78580.1 *-** trehalose-6-phosphate synthase LENGTH=942 IPR001830 (Glycosyl transferase, family 20), IPR003337 (Trehalose-phosphatase), IPR023214 (HAD-like domain) GO:0003824 (catalytic activity), GO:0005992 (trehalose biosynthetic process)	134.602	-0.872532	0.152092	-5.73687	9.64e-09	1.57e-06
	Niben101Scf05245g01007.1	sp|Q9SHF3|AGO2_ARATH *-*- Protein argonaute 2 IPR003100 (PAZ domain), IPR012337 (Ribonuclease H-like domain), IPR014811 (Domain of unknown function DUF1785) GO:0003676 (nucleic acid binding), GO:0005515 (protein binding)	353.17	-0.894571	0.165848	-5.39392	6.89e-08	8.28e-06
	Niben101Scf06812g00010.1	sp|Q32NQ8|RNF10_XENLA --*- RING finger protein 10 IPR013083 (Zinc finger, RING/FYVE/PHD-type) GO:0005515 (protein binding), GO:0008270 (zinc ion binding)	96.5832	-0.894718	0.1673	-5.34798	8.89e-08	1e-05
	Niben101Scf13180g02001.1	sp|Q9C652|RBP1_ARATH *-** RNA-binding protein 1 IPR012677 (Nucleotide-binding alpha-beta plait domain) GO:0000166 (nucleotide binding), GO:0003676 (nucleic acid binding)	164.489	-0.904053	0.132496	-6.82323	8.9e-12	3.65e-09
	Niben101Scf07545g00004.1	sp|Q9FMR3|NAC90_ARATH --*- NAC domain-containing protein 90 IPR003441 (NAC domain) GO:0003677 (DNA binding), GO:0006355 (regulation of transcription, DNA-templated)	137.284	-0.924203	0.16199	-5.70531	1.16e-08	1.82e-06
	Niben101Scf04410g09016.1	sp|Q8XKG8|CLPB_CLOPE *-*- Chaperone protein ClpB IPR001270 (ClpA/B family), IPR004176 (Clp, N-terminal), IPR019489 (Clp ATPase, C-terminal), IPR023150 (Double Clp-N motif), IPR027417 (P-loop containing nucleoside triphosphate hydrolase), IPR028299 (ClpA/B, conserved site 2) GO:0005524 (ATP binding), GO:0019538 (protein metabolic process)	231.5	-0.934698	0.250758	-3.72749	0.000193397	0.00533924
	Niben101Scf06603g03002.1	sp|Q9SHB5|WRK55_ARATH *-** WRKY transcription factor 55 IPR003657 (DNA-binding WRKY) GO:0003700 (sequence-specific DNA binding transcription factor activity), GO:0006355 (regulation of transcription, DNA-templated), GO:0043565 (sequence-specific DNA binding)	63.0102	-0.952758	0.259507	-3.67142	0.000241207	0.00623692
	Niben101Scf00317g09001.1	AT4G27670.1 *-*- heat shock protein 21 LENGTH=227 IPR008978 (HSP20-like chaperone)	102.217	-0.967519	0.219176	-4.41435	1.01e-05	0.000502249
	Niben101Scf19911g00001.1	AT1G73805.1 *-*- Calmodulin binding protein-like LENGTH=451 IPR012416 (Calmodulin binding protein-like)	154.911	-0.978491	0.208968	-4.68249	2.83e-06	0.000183443
	Niben101Scf05166g01022.1	sp|Q9FLT8|AB12A_ARATH *-** ABC transporter A family member 12 IPR026082 (ABC transporter A, ABCA) GO:0005215 (transporter activity), GO:0006810 (transport), GO:0016021 (integral component of membrane)	189.301	-0.986503	0.226834	-4.34901	1.37e-05	0.000632745
	Niben101Scf11071g04005.1	AT1G73805.1 *-*- Calmodulin binding protein-like LENGTH=451 IPR012416 (Calmodulin binding protein-like)	94.3754	-1.00922	0.244793	-4.12277	3.74e-05	0.00143817
	Niben101Scf02738g03013.1	AT3G02380.1 *-*- CONSTANS-like 2 LENGTH=347 IPR000315 (Zinc finger, B-box), IPR010402 (CCT domain) GO:0005515 (protein binding), GO:0005622 (intracellular), GO:0008270 (zinc ion binding)	299.66	-1.03972	0.195332	-5.32285	1.02e-07	1.12e-05
	Niben101Scf07275g02012.1	sp|P17156|HSP72_MOUSE *-*- Heat shock-related 70 kDa protein 2 IPR013126 (Heat shock protein 70 family), IPR029047 (Heat shock protein 70kD, peptide-binding domain), IPR029048 (Heat shock protein 70kD, C-terminal domain)	217.915	-1.06697	0.214766	-4.96803	6.76e-07	5.69e-05
	Niben101Scf02160g01003.1	AT1G73805.1 *-*- Calmodulin binding protein-like LENGTH=451 IPR012416 (Calmodulin binding protein-like)	64.7208	-1.13209	0.253515	-4.46556	7.99e-06	0.000417425
	Niben101Scf08683g00001.1	sp|O81822|HS177_ARATH *-*- 17.7 kDa class II heat shock protein IPR008978 (HSP20-like chaperone)	55.7689	-1.18462	0.241573	-4.90378	9.4e-07	7.34e-05
	Niben101Scf03817g16010.1	sp|B0U833|DNAJ_METS4 *-*- Chaperone protein DnaJ IPR012724 (Chaperone DnaJ) GO:0005524 (ATP binding), GO:0006457 (protein folding), GO:0009408 (response to heat), GO:0031072 (heat shock protein binding), GO:0051082 (unfolded protein binding)	550.364	-1.37743	0.236777	-5.81741	5.98e-09	1.04e-06
	Niben101Scf00449g06008.1	sp|P02827|HSP70_XENLA *-*- Heat shock 70 kDa protein IPR013126 (Heat shock protein 70 family), IPR029047 (Heat shock protein 70kD, peptide-binding domain), IPR029048 (Heat shock protein 70kD, C-terminal domain)	78.5173	-1.51966	0.253074	-6.00478	1.92e-09	3.8e-07
